# Supplementary material for: IGF2BPs directly regulate the noncanonical translation of toxic proteins from mutant FMR1 mRNA containing expanded CGG repeats
Source: Nat Commun. 2025 Dec 10;17:569. doi: 10.1038/s41467-025-67261-y (PMC12808120; doi:10.1038/s41467-025-67261-y)
Supplement: Supplementary file 3 — Supplementary Data 1 [file 41467_2025_67261_MOESM3_ESM.xlsx]

## Sheet: 99CGG, delCGG, GCrich IDs
MaxQuant Protein Groups output: Identification of proteins binding to FMR1-99CGG RNA, FMR1delCGG RNA and GC-rich RNA
Protein IDs	Majority protein IDs	Peptide counts (all)	Peptide counts (razor+unique)	Peptide counts (unique)	Protein names	Gene names	Fasta headers	Number of proteins	Peptides	Razor + unique peptides	Unique peptides	Peptides 5UTR-LONG1	Peptides 5UTR-LONG2	Peptides 5UTR-LONG3	Peptides 99CGG-1	Peptides 99CGG-2	Peptides 99CGG-3	Peptides GCRICH-1	Peptides GCRICH-2	Peptides GCRICH-3	Razor + unique peptides 5UTR-LONG1	Razor + unique peptides 5UTR-LONG2	Razor + unique peptides 5UTR-LONG3	Razor + unique peptides 99CGG-1	Razor + unique peptides 99CGG-2	Razor + unique peptides 99CGG-3	Razor + unique peptides GCRICH-1	Razor + unique peptides GCRICH-2	Razor + unique peptides GCRICH-3	Unique peptides 5UTR-LONG1	Unique peptides 5UTR-LONG2	Unique peptides 5UTR-LONG3	Unique peptides 99CGG-1	Unique peptides 99CGG-2	Unique peptides 99CGG-3	Unique peptides GCRICH-1	Unique peptides GCRICH-2	Unique peptides GCRICH-3	Sequence coverage [%]	Unique + razor sequence coverage [%]	Unique sequence coverage [%]	Mol. weight [kDa]	Sequence length	Sequence lengths	Q-value	Score	Identification type 5UTR-LONG1	Identification type 5UTR-LONG2	Identification type 5UTR-LONG3
A0A2R8Y619	A0A2R8Y619	6	1	1	Histone H2B type 2-K1	H2BK1	sp|A0A2R8Y619|H2BK1_HUMAN Histone H2B type 2-K1 OS=Homo sapiens OX=9606 GN=H2BK1 PE=3 SV=1	1	6	1	1	6	5	4	3	3	3	2	2	2	1	0	0	0	0	0	0	0	0	1	0	0	0	0	0	0	0	0	32	18	18	13.491	122	122	0	1.603	By MS/MS	By matching	By matching
A6NHQ2	A6NHQ2	1	1	1	rRNA/tRNA 2-O-methyltransferase fibrillarin-like protein 1	FBLL1	sp|A6NHQ2|FBLL1_HUMAN rRNA/tRNA 2-O-methyltransferase fibrillarin-like protein 1 OS=Homo sapiens OX=9606 GN=FBLL1 PE=3 SV=2	1	1	1	1	0	0	0	0	1	1	0	0	0	0	0	0	0	1	1	0	0	0	0	0	0	0	1	1	0	0	0	9.9	9.9	9.9	34.803	334	334	0	1.3323	None	None	None
CON__ENSEMBL:ENSBTAP00000031900	CON__ENSEMBL:ENSBTAP00000031900	1	1	1				1	1	1	1	0	0	0	0	1	1	1	1	1	0	0	0	0	1	1	1	1	1	0	0	0	0	1	1	1	1	1	2	2	2	121.45	1064	1064	0	17.27	None	None	None
P00761;CON__P00761	P00761;CON__P00761	8;8	8;8	8;8			sp|P00761|TRYP_PIG Trypsin OS=Sus scrofa OX=9823 PE=1 SV=1;	2	8	8	8	8	8	7	8	8	8	7	7	7	8	8	7	8	8	8	7	7	7	8	8	7	8	8	8	7	7	7	26.8	26.8	26.8	24.409	231	231;231	0	323.31	By MS/MS	By MS/MS	By MS/MS
CON__P02662	CON__P02662	1	1	1				1	1	1	1	0	0	0	1	1	0	0	1	1	0	0	0	1	1	0	0	1	1	0	0	0	1	1	0	0	1	1	5	5	5	22.975	199	199	0	0.60247	None	None	None
CON__P02666	CON__P02666	1	1	1				1	1	1	1	0	0	0	0	0	0	0	1	0	0	0	0	0	0	0	0	1	0	0	0	0	0	0	0	0	1	0	15.8	15.8	15.8	23.583	209	209	0	0.47492	None	None	None
P02768;CON__P02768-1;P02768-2;P02768-3	P02768;CON__P02768-1;P02768-2	9;9;6;2	6;6;4;1	6;6;4;1	Albumin	ALB	sp|P02768|ALBU_HUMAN Albumin OS=Homo sapiens OX=9606 GN=ALB PE=1 SV=2;;sp|P02768-2|ALBU_HUMAN Isoform 2 of Albumin OS=Homo sapiens OX=9606 GN=ALB	4	9	6	6	2	2	2	8	7	6	7	5	4	0	0	0	5	4	4	5	4	3	0	0	0	5	4	4	5	4	3	15.1	11.5	11.5	69.366	609	609;609;417;396	0	118.2	By matching	By matching	By matching
CON__P02769	CON__P02769	24	24	21				1	24	24	21	15	9	11	18	15	17	13	10	11	15	9	11	18	15	17	13	10	11	13	7	9	15	12	15	11	9	10	43	43	41.8	69.293	607	607	0	323.31	By MS/MS	By MS/MS	By MS/MS
P04264;CON__P04264	P04264;CON__P04264	5;5	5;5	5;5	Keratin, type II cytoskeletal 1	KRT1	sp|P04264|K2C1_HUMAN Keratin, type II cytoskeletal 1 OS=Homo sapiens OX=9606 GN=KRT1 PE=1 SV=6;	2	5	5	5	3	0	2	3	3	3	2	1	0	3	0	2	3	3	3	2	1	0	3	0	2	3	3	3	2	1	0	8.1	8.1	8.1	66.038	644	644;644	0	69.854	By MS/MS	None	By matching
CON__P13645;P13645;CON__P02535-1;CON__Q7Z3Y7;CON__P02533;CON__A2A4G1;CON__Q9Z2K1;CON__Q148H6;Q7Z3Y7;CON__Q3ZAW8;CON__P08779;P08779;P02533;CON__O76015;CON__Q7Z3Z0;CON__Q6IFX2;CON__A2AB72;CON__Q497I4;CON__Q2M2I5;CON__P19012;CON__Q92764;CON__REFSEQ:XP_986630;CON__ENSEMBL:ENSP00000377550;CON__Q7Z3Y9;CON__Q7Z3Y8;CON__P05784;CON__Q14532;CON__P08727;CON__P08730-1;CON__Q9QWL7;CON__O76014;P05783;CON__P190…	CON__P13645;P13645;CON__P02535-1	5;5;3;2;2;2;2;2;2;2;2;2;2;1;1;1;1;1;1;1;1;1;1;1;1;1;1;1;1;1;1;1;1;1;1;1;1;1;1;1;1;1;1;1;1;1;1;1;1;1;1;1;1;1;1;1;1	5;5;3;2;2;2;2;2;2;2;2;2;2;1;1;1;1;1;1;1;1;1;1;1;1;1;1;1;1;1;1;1;1;1;1;1;1;1;1;1;1;1;1;1;1;1;1;1;1;1;1;1;1;1;1;1;1	5;5;3;2;2;2;2;2;2;2;2;2;2;1;1;1;1;1;1;1;1;1;1;1;1;1;1;1;1;1;1;1;1;1;1;1;1;1;1;1;1;1;1;1;1;1;1;1;1;1;1;1;1;1;1;1;1	Keratin, type I cytoskeletal 10	KRT10	;sp|P13645|K1C10_HUMAN Keratin, type I cytoskeletal 10 OS=Homo sapiens OX=9606 GN=KRT10 PE=1 SV=6;	57	5	5	5	0	0	0	5	3	2	2	2	0	0	0	0	5	3	2	2	2	0	0	0	0	5	3	2	2	2	0	9.9	9.9	9.9	59.51	593	593;584;570;486;472;456;469;464;464;474;473;473;472;456;450;452;453;455;525;456;425;476;420;468;459;423;448;400;437;433;471;430;403;448;432;458;456;450;455;416;449;459;525;468;404;467;467;420;456;355;417;404;416;416;416;400;432	0	118.12	None	None	None
CON__P35908v2;P35908;CON__P35908;P12036;CON__Q5XQN5;CON__Q6NXH9;CON__Q3TTY5;CON__Q32MB2;CON__Q8BGZ7;CON__P50446;CON__O95678;CON__P07744;CON__P04259;CON__P48668;CON__Q01546;CON__Q922U2;CON__Q7RTS7;CON__P02538;P13647;CON__Q8N1N4-2;CON__P13647;P12036-2;Q8N1N4-2;Q86Y46;Q8N1N4;Q7RTS7;Q01546;O95678;P04259;P48668;P02538;CON__Q7RTT2	CON__P35908v2;P35908;CON__P35908	4;4;4;1;1;1;1;1;1;1;1;1;1;1;1;1;1;1;1;1;1;1;1;1;1;1;1;1;1;1;1;1	4;4;4;1;1;1;1;1;1;1;1;1;1;1;1;1;1;1;1;1;1;1;1;1;1;1;1;1;1;1;1;1	4;4;4;1;1;1;1;1;1;1;1;1;1;1;1;1;1;1;1;1;1;1;1;1;1;1;1;1;1;1;1;1	Keratin, type II cytoskeletal 2 epidermal	KRT2	;sp|P35908|K22E_HUMAN Keratin, type II cytoskeletal 2 epidermal OS=Homo sapiens OX=9606 GN=KRT2 PE=1 SV=2;	32	4	4	4	0	0	1	4	2	1	2	0	0	0	0	1	4	2	1	2	0	0	0	0	1	4	2	1	2	0	0	10.2	10.2	10.2	65.432	639	639;639;645;1026;601;539;707;540;551;553;551;525;564;564;638;580;529;564;590;521;590;963;410;540;520;529;638;551;564;564;564;521	0	191.43	None	None	By matching
CON__Streptavidin	CON__Streptavidin	10	10	10				1	10	10	10	6	6	7	9	10	9	9	9	9	6	6	7	9	10	9	9	9	9	6	6	7	9	10	9	9	9	9	49.4	49.4	49.4	16.622	160	160	0	323.31	By MS/MS	By MS/MS	By MS/MS
O00425;O00425-2	O00425;O00425-2	5;3	5;3	5;3	Insulin-like growth factor 2 mRNA-binding protein 3	IGF2BP3	sp|O00425|IF2B3_HUMAN Insulin-like growth factor 2 mRNA-binding protein 3 OS=Homo sapiens OX=9606 GN=IGF2BP3 PE=1 SV=2;sp|O00425-2|IF2B3_HUMAN Isoform 2 of Insulin-like growth factor 2 mRNA-binding protein 3 OS=Homo sapiens OX=9606 GN=IGF2BP3	2	5	5	5	2	1	3	1	1	4	0	0	1	2	1	3	1	1	4	0	0	1	2	1	3	1	1	4	0	0	1	16.6	16.6	16.6	63.704	579	579;198	0	195.4	By MS/MS	By MS/MS	By MS/MS
O14649	O14649	1	1	1	Potassium channel subfamily K member 3	KCNK3	sp|O14649|KCNK3_HUMAN Potassium channel subfamily K member 3 OS=Homo sapiens OX=9606 GN=KCNK3 PE=1 SV=1	1	1	1	1	1	1	0	0	0	0	0	0	0	1	1	0	0	0	0	0	0	0	1	1	0	0	0	0	0	0	0	2.8	2.8	2.8	43.518	394	394	0.0035842	0.18185	By MS/MS	By MS/MS	None
O14925	O14925	1	1	1	Mitochondrial import inner membrane translocase subunit Tim23	TIMM23	sp|O14925|TIM23_HUMAN Mitochondrial import inner membrane translocase subunit Tim23 OS=Homo sapiens OX=9606 GN=TIMM23 PE=1 SV=1	1	1	1	1	1	0	1	0	0	0	0	0	0	1	0	1	0	0	0	0	0	0	1	0	1	0	0	0	0	0	0	12.9	12.9	12.9	21.943	209	209	0	19.657	By MS/MS	None	By MS/MS
O15160;O15160-2	O15160;O15160-2	1;1	1;1	1;1	DNA-directed RNA polymerases I and III subunit RPAC1	POLR1C	sp|O15160|RPAC1_HUMAN DNA-directed RNA polymerases I and III subunit RPAC1 OS=Homo sapiens OX=9606 GN=POLR1C PE=1 SV=1;sp|O15160-2|RPAC1_HUMAN Isoform 2 of DNA-directed RNA polymerases I and III subunit RPAC1 OS=Homo sapiens OX=9606 GN=POLR1C	2	1	1	1	0	0	1	0	0	0	0	0	0	0	0	1	0	0	0	0	0	0	0	0	1	0	0	0	0	0	0	6.1	6.1	6.1	39.249	346	346;342	0	4.4606	None	None	By MS/MS
O15213	O15213	1	1	1	WD repeat-containing protein 46	WDR46	sp|O15213|WDR46_HUMAN WD repeat-containing protein 46 OS=Homo sapiens OX=9606 GN=WDR46 PE=1 SV=3	1	1	1	1	0	0	1	0	1	1	0	0	0	0	0	1	0	1	1	0	0	0	0	0	1	0	1	1	0	0	0	3.1	3.1	3.1	68.07	610	610	0	22.211	None	None	By MS/MS
O15240	O15240	3	3	3	Neurosecretory protein VGF;Neuroendocrine regulatory peptide-1;Neuroendocrine regulatory peptide-2;VGF-derived peptide TLQP-21;VGF-derived peptide TLQP-62;Antimicrobial peptide VGF[554-577]	VGF	sp|O15240|VGF_HUMAN Neurosecretory protein VGF OS=Homo sapiens OX=9606 GN=VGF PE=1 SV=2	1	3	3	3	0	0	0	1	1	2	1	0	2	0	0	0	1	1	2	1	0	2	0	0	0	1	1	2	1	0	2	8.1	8.1	8.1	67.257	615	615	0	205.56	None	None	None
O15355	O15355	1	1	1	Protein phosphatase 1G	PPM1G	sp|O15355|PPM1G_HUMAN Protein phosphatase 1G OS=Homo sapiens OX=9606 GN=PPM1G PE=1 SV=1	1	1	1	1	0	0	1	0	0	0	0	0	0	0	0	1	0	0	0	0	0	0	0	0	1	0	0	0	0	0	0	3.1	3.1	3.1	59.271	546	546	0	6.9261	None	None	By MS/MS
O43143	O43143	1	1	1	ATP-dependent RNA helicase DHX15	DHX15	sp|O43143|DHX15_HUMAN ATP-dependent RNA helicase DHX15 OS=Homo sapiens OX=9606 GN=DHX15 PE=1 SV=2	1	1	1	1	0	0	0	0	0	1	0	0	0	0	0	0	0	0	1	0	0	0	0	0	0	0	0	1	0	0	0	3.4	3.4	3.4	90.932	795	795	0	28.314	None	None	None
O43242;O43242-2	O43242;O43242-2	1;1	1;1	1;1	26S proteasome non-ATPase regulatory subunit 3	PSMD3	sp|O43242|PSMD3_HUMAN 26S proteasome non-ATPase regulatory subunit 3 OS=Homo sapiens OX=9606 GN=PSMD3 PE=1 SV=2;sp|O43242-2|PSMD3_HUMAN Isoform 2 of 26S proteasome non-ATPase regulatory subunit 3 OS=Homo sapiens OX=9606 GN=PSMD3	2	1	1	1	1	0	0	0	1	1	1	0	0	1	0	0	0	1	1	1	0	0	1	0	0	0	1	1	1	0	0	2.4	2.4	2.4	60.977	534	534;356	0	1.6786	By MS/MS	None	None
O43390;O43390-4;O43390-3;O43390-2	O43390;O43390-4;O43390-3;O43390-2	1;1;1;1	1;1;1;1	1;1;1;1	Heterogeneous nuclear ribonucleoprotein R	HNRNPR	sp|O43390|HNRPR_HUMAN Heterogeneous nuclear ribonucleoprotein R OS=Homo sapiens OX=9606 GN=HNRNPR PE=1 SV=1;sp|O43390-4|HNRPR_HUMAN Isoform 4 of Heterogeneous nuclear ribonucleoprotein R OS=Homo sapiens OX=9606 GN=HNRNPR;sp|O43390-3|HNRPR_HUMAN Isoform 3 o	4	1	1	1	1	1	1	1	1	1	0	0	0	1	1	1	1	1	1	0	0	0	1	1	1	1	1	1	0	0	0	3.2	3.2	3.2	70.942	633	633;535;595;636	0	107.43	By MS/MS	By MS/MS	By MS/MS
O43795;O43795-2	O43795;O43795-2	2;2	2;2	2;2	Unconventional myosin-Ib	MYO1B	sp|O43795|MYO1B_HUMAN Unconventional myosin-Ib OS=Homo sapiens OX=9606 GN=MYO1B PE=1 SV=3;sp|O43795-2|MYO1B_HUMAN Isoform 2 of Unconventional myosin-Ib OS=Homo sapiens OX=9606 GN=MYO1B	2	2	2	2	1	1	1	1	1	0	0	0	0	1	1	1	1	1	0	0	0	0	1	1	1	1	1	0	0	0	0	4	4	4	131.98	1136	1136;1078	0	133.66	By MS/MS	By MS/MS	By MS/MS
O60264	O60264	1	1	1	SWI/SNF-related matrix-associated actin-dependent regulator of chromatin subfamily A member 5	SMARCA5	sp|O60264|SMCA5_HUMAN SWI/SNF-related matrix-associated actin-dependent regulator of chromatin subfamily A member 5 OS=Homo sapiens OX=9606 GN=SMARCA5 PE=1 SV=1	1	1	1	1	0	0	1	0	0	0	0	0	0	0	0	1	0	0	0	0	0	0	0	0	1	0	0	0	0	0	0	2.6	2.6	2.6	121.9	1052	1052	0	0.91978	None	None	By MS/MS
O75306	O75306	1	1	1	NADH dehydrogenase [ubiquinone] iron-sulfur protein 2, mitochondrial	NDUFS2	sp|O75306|NDUS2_HUMAN NADH dehydrogenase [ubiquinone] iron-sulfur protein 2, mitochondrial OS=Homo sapiens OX=9606 GN=NDUFS2 PE=1 SV=2	1	1	1	1	1	0	1	0	0	0	0	0	0	1	0	1	0	0	0	0	0	0	1	0	1	0	0	0	0	0	0	5	5	5	52.545	463	463	0	17.492	By MS/MS	None	By matching
O75367-1;O75367-3;O75367	O75367-1;O75367-3;O75367	3;3;2	3;3;2	3;3;2	Core histone macro-H2A.1	MACROH2A1	sp|O75367-1|H2AY_HUMAN Isoform 2 of Core histone macro-H2A.1 OS=Homo sapiens OX=9606 GN=MACROH2A1;sp|O75367-3|H2AY_HUMAN Isoform 3 of Core histone macro-H2A.1 OS=Homo sapiens OX=9606 GN=MACROH2A1;sp|O75367|H2AY_HUMAN Core histone macro-H2A.1 OS=Homo sapien	3	3	3	3	1	1	0	2	3	1	0	0	0	1	1	0	2	3	1	0	0	0	1	1	0	2	3	1	0	0	0	20.7	20.7	20.7	39.617	372	372;371;369	0	218.28	By MS/MS	By matching	None
O75494;O75494-3;O75494-4;O75494-5;O75494-6;O75494-2	O75494;O75494-3;O75494-4;O75494-5;O75494-6;O75494-2	1;1;1;1;1;1	1;1;1;1;1;1	1;1;1;1;1;1	Serine/arginine-rich splicing factor 10	SRSF10	sp|O75494|SRS10_HUMAN Serine/arginine-rich splicing factor 10 OS=Homo sapiens OX=9606 GN=SRSF10 PE=1 SV=1;sp|O75494-3|SRS10_HUMAN Isoform 3 of Serine/arginine-rich splicing factor 10 OS=Homo sapiens OX=9606 GN=SRSF10;sp|O75494-4|SRS10_HUMAN Isoform 4 of Se	6	1	1	1	0	0	0	0	0	1	0	0	0	0	0	0	0	0	1	0	0	0	0	0	0	0	0	1	0	0	0	6.1	6.1	6.1	31.3	262	262;183;173;165;182;261	0	4.4252	None	None	None
O75531	O75531	2	2	2	Barrier-to-autointegration factor;Barrier-to-autointegration factor, N-terminally processed	BANF1	sp|O75531|BAF_HUMAN Barrier-to-autointegration factor OS=Homo sapiens OX=9606 GN=BANF1 PE=1 SV=1	1	2	2	2	1	1	0	1	0	0	0	2	1	1	1	0	1	0	0	0	2	1	1	1	0	1	0	0	0	2	1	19.1	19.1	19.1	10.058	89	89	0	9.4113	By MS/MS	By MS/MS	None
O75533	O75533	1	1	1	Splicing factor 3B subunit 1	SF3B1	sp|O75533|SF3B1_HUMAN Splicing factor 3B subunit 1 OS=Homo sapiens OX=9606 GN=SF3B1 PE=1 SV=3	1	1	1	1	0	0	0	1	1	1	1	0	0	0	0	0	1	1	1	1	0	0	0	0	0	1	1	1	1	0	0	1.4	1.4	1.4	145.83	1304	1304	0	89.072	None	None	None
O75569;O75569-3;O75569-2	O75569;O75569-3;O75569-2	6;5;5	6;5;5	6;5;5	Interferon-inducible double-stranded RNA-dependent protein kinase activator A	PRKRA	sp|O75569|PRKRA_HUMAN Interferon-inducible double-stranded RNA-dependent protein kinase activator A OS=Homo sapiens OX=9606 GN=PRKRA PE=1 SV=1;sp|O75569-3|PRKRA_HUMAN Isoform 3 of Interferon-inducible double-stranded RNA-dependent protein kinase activator	3	6	6	6	4	3	4	0	2	2	1	0	0	4	3	4	0	2	2	1	0	0	4	3	4	0	2	2	1	0	0	32.6	32.6	32.6	34.404	313	313;288;302	0	15.107	By MS/MS	By MS/MS	By MS/MS
O75616	O75616	1	1	1	GTPase Era, mitochondrial	ERAL1	sp|O75616|ERAL1_HUMAN GTPase Era, mitochondrial OS=Homo sapiens OX=9606 GN=ERAL1 PE=1 SV=2	1	1	1	1	0	0	0	0	0	1	0	0	0	0	0	0	0	0	1	0	0	0	0	0	0	0	0	1	0	0	0	4.1	4.1	4.1	48.349	437	437	0	17.628	None	None	None
O75934	O75934	2	2	2	Pre-mRNA-splicing factor SPF27	BCAS2	sp|O75934|SPF27_HUMAN Pre-mRNA-splicing factor SPF27 OS=Homo sapiens OX=9606 GN=BCAS2 PE=1 SV=1	1	2	2	2	2	0	2	1	0	0	0	0	0	2	0	2	1	0	0	0	0	0	2	0	2	1	0	0	0	0	0	18.2	18.2	18.2	26.131	225	225	0	59.718	By MS/MS	None	By MS/MS
O76021	O76021	3	3	3	Ribosomal L1 domain-containing protein 1	RSL1D1	sp|O76021|RL1D1_HUMAN Ribosomal L1 domain-containing protein 1 OS=Homo sapiens OX=9606 GN=RSL1D1 PE=1 SV=3	1	3	3	3	2	1	3	1	2	2	2	2	2	2	1	3	1	2	2	2	2	2	2	1	3	1	2	2	2	2	2	5.1	5.1	5.1	54.972	490	490	0	67.815	By matching	By MS/MS	By MS/MS
O95793;O95793-2;O95793-3	O95793;O95793-2;O95793-3	1;1;1	1;1;1	1;1;1	Double-stranded RNA-binding protein Staufen homolog 1	STAU1	sp|O95793|STAU1_HUMAN Double-stranded RNA-binding protein Staufen homolog 1 OS=Homo sapiens OX=9606 GN=STAU1 PE=1 SV=2;sp|O95793-2|STAU1_HUMAN Isoform Short of Double-stranded RNA-binding protein Staufen homolog 1 OS=Homo sapiens OX=9606 GN=STAU1;sp|O95793	3	1	1	1	1	1	1	0	0	0	1	0	0	1	1	1	0	0	0	1	0	0	1	1	1	0	0	0	1	0	0	3.8	3.8	3.8	63.182	577	577;496;502	0	3.2319	By MS/MS	By MS/MS	By MS/MS
P00338;P00338-3;P00338-4;P07864;Q6ZMR3;P00338-2;P00338-5	P00338;P00338-3;P00338-4;P07864;Q6ZMR3;P00338-2;P00338-5	2;2;2;1;1;1;1	1;1;1;0;0;0;0	1;1;1;0;0;0;0	L-lactate dehydrogenase A chain;L-lactate dehydrogenase C chain;L-lactate dehydrogenase A-like 6A	LDHA;LDHC;LDHAL6A	sp|P00338|LDHA_HUMAN L-lactate dehydrogenase A chain OS=Homo sapiens OX=9606 GN=LDHA PE=1 SV=2;sp|P00338-3|LDHA_HUMAN Isoform 3 of L-lactate dehydrogenase A chain OS=Homo sapiens OX=9606 GN=LDHA;sp|P00338-4|LDHA_HUMAN Isoform 4 of L-lactate dehydrogenase A	7	2	1	1	1	1	1	0	1	1	0	0	0	0	0	0	0	1	1	0	0	0	0	0	0	0	1	1	0	0	0	7.8	4.2	4.2	36.688	332	332;361;274;332;332;274;241	0	1.7251	By matching	By matching	By matching
P01008	P01008	1	1	1	Antithrombin-III	SERPINC1	sp|P01008|ANT3_HUMAN Antithrombin-III OS=Homo sapiens OX=9606 GN=SERPINC1 PE=1 SV=1	1	1	1	1	0	0	0	1	1	1	1	0	0	0	0	0	1	1	1	1	0	0	0	0	0	1	1	1	1	0	0	5	5	5	52.602	464	464	0	114.86	None	None	None
P01009;P01009-3;P01009-2	P01009;P01009-3;P01009-2	4;3;3	4;3;3	4;3;3	Alpha-1-antitrypsin;Short peptide from AAT	SERPINA1	sp|P01009|A1AT_HUMAN Alpha-1-antitrypsin OS=Homo sapiens OX=9606 GN=SERPINA1 PE=1 SV=3;sp|P01009-3|A1AT_HUMAN Isoform 3 of Alpha-1-antitrypsin OS=Homo sapiens OX=9606 GN=SERPINA1;sp|P01009-2|A1AT_HUMAN Isoform 2 of Alpha-1-antitrypsin OS=Homo sapiens OX=96	3	4	4	4	0	0	0	4	4	3	2	2	2	0	0	0	4	4	3	2	2	2	0	0	0	4	4	3	2	2	2	16.5	16.5	16.5	46.736	418	418;306;359	0	58.734	None	None	None
P02753	P02753	1	1	1	Retinol-binding protein 4;Plasma retinol-binding protein(1-182);Plasma retinol-binding protein(1-181);Plasma retinol-binding protein(1-179);Plasma retinol-binding protein(1-176)	RBP4	sp|P02753|RET4_HUMAN Retinol-binding protein 4 OS=Homo sapiens OX=9606 GN=RBP4 PE=1 SV=3	1	1	1	1	0	0	0	1	1	1	1	1	1	0	0	0	1	1	1	1	1	1	0	0	0	1	1	1	1	1	1	14.4	14.4	14.4	23.01	201	201	0	26.121	None	None	None
P02760	P02760	1	1	1	Protein AMBP;Alpha-1-microglobulin;Inter-alpha-trypsin inhibitor light chain;Trypstatin	AMBP	sp|P02760|AMBP_HUMAN Protein AMBP OS=Homo sapiens OX=9606 GN=AMBP PE=1 SV=1	1	1	1	1	0	0	0	1	1	1	1	1	1	0	0	0	1	1	1	1	1	1	0	0	0	1	1	1	1	1	1	6.5	6.5	6.5	38.999	352	352	0	323.31	None	None	None
P02787	P02787	1	1	1	Serotransferrin	TF	sp|P02787|TRFE_HUMAN Serotransferrin OS=Homo sapiens OX=9606 GN=TF PE=1 SV=4	1	1	1	1	0	0	0	1	1	0	0	0	0	0	0	0	1	1	0	0	0	0	0	0	0	1	1	0	0	0	0	5.4	5.4	5.4	77.049	698	698	0	100.58	None	None	None
P04406	P04406	1	1	1	Glyceraldehyde-3-phosphate dehydrogenase	GAPDH	sp|P04406|G3P_HUMAN Glyceraldehyde-3-phosphate dehydrogenase OS=Homo sapiens OX=9606 GN=GAPDH PE=1 SV=3	1	1	1	1	0	0	0	1	0	0	0	0	0	0	0	0	1	0	0	0	0	0	0	0	0	1	0	0	0	0	0	3.6	3.6	3.6	36.053	335	335	0	0.29227	None	None	None
P04792	P04792	2	2	2	Heat shock protein beta-1	HSPB1	sp|P04792|HSPB1_HUMAN Heat shock protein beta-1 OS=Homo sapiens OX=9606 GN=HSPB1 PE=1 SV=2	1	2	2	2	1	2	2	0	0	0	0	0	0	1	2	2	0	0	0	0	0	0	1	2	2	0	0	0	0	0	0	16.6	16.6	16.6	22.782	205	205	0	2.4737	By matching	By MS/MS	By MS/MS
P05141	P05141	3	1	1	ADP/ATP translocase 2;ADP/ATP translocase 2, N-terminally processed	SLC25A5	sp|P05141|ADT2_HUMAN ADP/ATP translocase 2 OS=Homo sapiens OX=9606 GN=SLC25A5 PE=1 SV=7	1	3	1	1	3	3	3	0	1	1	0	0	0	1	1	1	0	1	1	0	0	0	1	1	1	0	1	1	0	0	0	11.4	7.4	7.4	32.852	298	298	0	135.06	By MS/MS	By MS/MS	By MS/MS
P05165;P05165-3;P05165-2	P05165;P05165-3;P05165-2	5;5;5	5;5;5	5;5;5	Propionyl-CoA carboxylase alpha chain, mitochondrial	PCCA	sp|P05165|PCCA_HUMAN Propionyl-CoA carboxylase alpha chain, mitochondrial OS=Homo sapiens OX=9606 GN=PCCA PE=1 SV=4;sp|P05165-3|PCCA_HUMAN Isoform 3 of Propionyl-CoA carboxylase alpha chain, mitochondrial OS=Homo sapiens OX=9606 GN=PCCA;sp|P05165-2|PCCA_HU	3	5	5	5	1	0	2	2	4	4	2	2	2	1	0	2	2	4	4	2	2	2	1	0	2	2	4	4	2	2	2	8.8	8.8	8.8	80.058	728	728;681;702	0	167.04	By MS/MS	None	By MS/MS
P05166;P05166-2	P05166;P05166-2	8;7	8;7	8;7	Propionyl-CoA carboxylase beta chain, mitochondrial	PCCB	sp|P05166|PCCB_HUMAN Propionyl-CoA carboxylase beta chain, mitochondrial OS=Homo sapiens OX=9606 GN=PCCB PE=1 SV=3;sp|P05166-2|PCCB_HUMAN Isoform 2 of Propionyl-CoA carboxylase beta chain, mitochondrial OS=Homo sapiens OX=9606 GN=PCCB	2	8	8	8	5	4	5	3	5	6	5	6	5	5	4	5	3	5	6	5	6	5	5	4	5	3	5	6	5	6	5	31.2	31.2	31.2	58.215	539	539;559	0	323.31	By MS/MS	By MS/MS	By MS/MS
P05386;P05386-2	P05386;P05386-2	2;1	2;1	1;0	Large ribosomal subunit protein P1	RPLP1	sp|P05386|RLA1_HUMAN 60S acidic ribosomal protein P1 OS=Homo sapiens OX=9606 GN=RPLP1 PE=1 SV=1;sp|P05386-2|RLA1_HUMAN Isoform 2 of 60S acidic ribosomal protein P1 OS=Homo sapiens OX=9606 GN=RPLP1	2	2	2	1	1	0	1	1	2	1	0	0	0	1	0	1	1	2	1	0	0	0	1	0	1	1	1	1	0	0	0	43	43	28.1	11.514	114	114;89	0	323.31	By MS/MS	None	By MS/MS
P05387	P05387	2	1	1	Large ribosomal subunit protein P2	RPLP2	sp|P05387|RLA2_HUMAN 60S acidic ribosomal protein P2 OS=Homo sapiens OX=9606 GN=RPLP2 PE=1 SV=1	1	2	1	1	0	0	0	0	2	0	0	0	0	0	0	0	0	1	0	0	0	0	0	0	0	0	1	0	0	0	0	43.5	28.7	28.7	11.665	115	115	0	0.40324	None	None	None
P05388;Q8NHW5;P05388-2	P05388;Q8NHW5;P05388-2	3;3;3	3;3;3	3;3;3	Large ribosomal subunit protein uL10;Putative ribosomal protein uL10-like	RPLP0;RPLP0P6	sp|P05388|RLA0_HUMAN 60S acidic ribosomal protein P0 OS=Homo sapiens OX=9606 GN=RPLP0 PE=1 SV=1;sp|Q8NHW5|RLA0L_HUMAN 60S acidic ribosomal protein P0-like OS=Homo sapiens OX=9606 GN=RPLP0P6 PE=5 SV=1;sp|P05388-2|RLA0_HUMAN Isoform 2 of 60S acidic ribosomal	3	3	3	3	0	0	1	3	3	2	0	0	0	0	0	1	3	3	2	0	0	0	0	0	1	3	3	2	0	0	0	15.8	15.8	15.8	34.273	317	317;317;255	0	87.319	None	None	By MS/MS
P06748;P06748-2;P06748-3	P06748;P06748-2;P06748-3	11;11;7	11;11;7	11;11;7	Nucleophosmin	NPM1	sp|P06748|NPM_HUMAN Nucleophosmin OS=Homo sapiens OX=9606 GN=NPM1 PE=1 SV=2;sp|P06748-2|NPM_HUMAN Isoform 2 of Nucleophosmin OS=Homo sapiens OX=9606 GN=NPM1;sp|P06748-3|NPM_HUMAN Isoform 3 of Nucleophosmin OS=Homo sapiens OX=9606 GN=NPM1	3	11	11	11	0	0	0	4	9	10	0	0	0	0	0	0	4	9	10	0	0	0	0	0	0	4	9	10	0	0	0	52	52	52	32.575	294	294;265;259	0	323.31	None	None	None
P07195	P07195	3	3	2	L-lactate dehydrogenase B chain	LDHB	sp|P07195|LDHB_HUMAN L-lactate dehydrogenase B chain OS=Homo sapiens OX=9606 GN=LDHB PE=1 SV=2	1	3	3	2	2	2	3	1	1	0	0	1	1	2	2	3	1	1	0	0	1	1	1	1	2	1	1	0	0	1	1	15.6	15.6	12	36.638	334	334	0	40.458	By MS/MS	By MS/MS	By MS/MS
P07305	P07305	1	1	1	Histone H1.0;Histone H1.0, N-terminally processed	H1-0	sp|P07305|H10_HUMAN Histone H1.0 OS=Homo sapiens OX=9606 GN=H1-0 PE=1 SV=3	1	1	1	1	0	0	1	0	0	0	0	0	0	0	0	1	0	0	0	0	0	0	0	0	1	0	0	0	0	0	0	6.7	6.7	6.7	20.863	194	194	0	3.2629	None	None	By MS/MS
P07437;Q9BUF5;Q3ZCM7	P07437;Q9BUF5;Q3ZCM7	8;5;4	1;0;0	1;0;0	Tubulin beta chain;Tubulin beta-6 chain;Tubulin beta-8 chain	TUBB;TUBB6;TUBB8	sp|P07437|TBB5_HUMAN Tubulin beta chain OS=Homo sapiens OX=9606 GN=TUBB PE=1 SV=2;sp|Q9BUF5|TBB6_HUMAN Tubulin beta-6 chain OS=Homo sapiens OX=9606 GN=TUBB6 PE=1 SV=1;sp|Q3ZCM7|TBB8_HUMAN Tubulin beta-8 chain OS=Homo sapiens OX=9606 GN=TUBB8 PE=1 SV=2	3	8	1	1	6	4	8	2	5	5	2	1	1	0	0	1	0	0	0	0	0	0	0	0	1	0	0	0	0	0	0	32.4	3.4	3.4	49.67	444	444;446;444	0	0.26815	By matching	By matching	By MS/MS
P07910;P07910-2;P07910-4;O60812;B7ZW38;B2RXH8;P0DMR1;P07910-3	P07910;P07910-2;P07910-4;O60812;B7ZW38;B2RXH8;P0DMR1	8;8;8;4;4;4;4;2	8;8;8;4;4;4;4;2	8;8;8;4;4;4;4;2	Heterogeneous nuclear ribonucleoproteins C1/C2;Heterogeneous nuclear ribonucleoprotein C-like 1;Heterogeneous nuclear ribonucleoprotein C-like 3;Heterogeneous nuclear ribonucleoprotein C-like 2;Heterogeneous nuclear ribonucleoprotein C-like 4	HNRNPC;HNRNPCL1;HNRNPCL3;HNRNPCL2;HNRNPCL4	sp|P07910|HNRPC_HUMAN Heterogeneous nuclear ribonucleoproteins C1/C2 OS=Homo sapiens OX=9606 GN=HNRNPC PE=1 SV=4;sp|P07910-2|HNRPC_HUMAN Isoform C1 of Heterogeneous nuclear ribonucleoproteins C1/C2 OS=Homo sapiens OX=9606 GN=HNRNPC;sp|P07910-4|HNRPC_HUMAN	8	8	8	8	6	4	6	4	4	2	0	1	0	6	4	6	4	4	2	0	1	0	6	4	6	4	4	2	0	1	0	20.9	20.9	20.9	33.67	306	306;293;250;293;293;293;293;226	0	14.903	By MS/MS	By MS/MS	By MS/MS
P08238;P07900;P07900-2;Q14568;Q58FF8;Q58FF7;Q58FF6	P08238;P07900;P07900-2	4;2;2;1;1;1;1	4;2;2;1;1;1;1	4;2;2;1;1;1;1	Heat shock protein HSP 90-beta;Heat shock protein HSP 90-alpha	HSP90AB1;HSP90AA1	sp|P08238|HS90B_HUMAN Heat shock protein HSP 90-beta OS=Homo sapiens OX=9606 GN=HSP90AB1 PE=1 SV=4;sp|P07900|HS90A_HUMAN Heat shock protein HSP 90-alpha OS=Homo sapiens OX=9606 GN=HSP90AA1 PE=1 SV=5;sp|P07900-2|HS90A_HUMAN Isoform 2 of Heat shock protein H	7	4	4	4	2	2	4	0	0	0	0	0	0	2	2	4	0	0	0	0	0	0	2	2	4	0	0	0	0	0	0	8.1	8.1	8.1	83.263	724	724;732;854;343;381;597;505	0	3.4797	By MS/MS	By MS/MS	By MS/MS
P08708	P08708	5	5	5	Small ribosomal subunit protein eS17	RPS17	sp|P08708|RS17_HUMAN 40S ribosomal protein S17 OS=Homo sapiens OX=9606 GN=RPS17 PE=1 SV=2	1	5	5	5	5	4	4	1	3	1	0	1	0	5	4	4	1	3	1	0	1	0	5	4	4	1	3	1	0	1	0	23.7	23.7	23.7	15.55	135	135	0	6.8356	By MS/MS	By MS/MS	By MS/MS
P09497;P09497-2	P09497;P09497-2	1;1	1;1	1;1	Clathrin light chain B	CLTB	sp|P09497|CLCB_HUMAN Clathrin light chain B OS=Homo sapiens OX=9606 GN=CLTB PE=1 SV=1;sp|P09497-2|CLCB_HUMAN Isoform Non-brain of Clathrin light chain B OS=Homo sapiens OX=9606 GN=CLTB	2	1	1	1	0	0	0	1	0	0	0	0	0	0	0	0	1	0	0	0	0	0	0	0	0	1	0	0	0	0	0	3.1	3.1	3.1	25.19	229	229;211	0	9.4811	None	None	None
Q71UI9;P0C0S5;Q71UI9-3;Q71UI9-4	Q71UI9;P0C0S5;Q71UI9-3;Q71UI9-4	3;3;2;2	1;1;1;1	1;1;1;1	Histone H2A.V;Histone H2A.Z	H2AZ2;H2AZ1	sp|Q71UI9|H2AV_HUMAN Histone H2A.V OS=Homo sapiens OX=9606 GN=H2AZ2 PE=1 SV=3;sp|P0C0S5|H2AZ_HUMAN Histone H2A.Z OS=Homo sapiens OX=9606 GN=H2AZ1 PE=1 SV=2;sp|Q71UI9-3|H2AV_HUMAN Isoform 3 of Histone H2A.V OS=Homo sapiens OX=9606 GN=H2AZ2;sp|Q71UI9-4|H2AV_	4	3	1	1	3	1	3	1	2	1	1	1	1	1	0	1	0	1	0	0	0	0	1	0	1	0	1	0	0	0	0	31.2	24.2	24.2	13.509	128	128;128;90;102	0	23.974	By MS/MS	By matching	By MS/MS
P0C0S8;Q99878;Q9BTM1;Q96KK5;Q9BTM1-2	P0C0S8;Q99878;Q9BTM1;Q96KK5;Q9BTM1-2	11;11;11;11;10	11;11;11;11;10	0;0;0;0;0	Histone H2A type 1;Histone H2A type 1-J;Histone H2A.J;Histone H2A type 1-H	H2AC11;H2AC14;H2AJ;H2AC12	sp|P0C0S8|H2A1_HUMAN Histone H2A type 1 OS=Homo sapiens OX=9606 GN=H2AC11 PE=1 SV=2;sp|Q99878|H2A1J_HUMAN Histone H2A type 1-J OS=Homo sapiens OX=9606 GN=H2AC14 PE=1 SV=3;sp|Q9BTM1|H2AJ_HUMAN Histone H2A.J OS=Homo sapiens OX=9606 GN=H2AJ PE=1 SV=1;sp|Q96KK	5	11	11	0	10	7	10	6	5	4	3	5	4	10	7	10	6	5	4	3	5	4	0	0	0	0	0	0	0	0	0	70.8	70.8	0	14.091	130	130;128;129;128;151	0	323.31	By MS/MS	By MS/MS	By MS/MS
P10412;Q02539;P22492	P10412;Q02539	15;9;4	15;9;4	2;0;0	Histone H1.4;Histone H1.1	H1-4;H1-1	sp|P10412|H14_HUMAN Histone H1.4 OS=Homo sapiens OX=9606 GN=H1-4 PE=1 SV=2;sp|Q02539|H11_HUMAN Histone H1.1 OS=Homo sapiens OX=9606 GN=H1-1 PE=1 SV=3	3	15	15	2	13	13	12	7	10	8	10	6	9	13	13	12	7	10	8	10	6	9	1	1	1	1	1	1	2	1	1	47.5	47.5	13.7	21.865	219	219;215;207	0	172.73	By MS/MS	By MS/MS	By MS/MS
P10599;P10599-2	P10599;P10599-2	1;1	1;1	1;1	Thioredoxin	TXN	sp|P10599|THIO_HUMAN Thioredoxin OS=Homo sapiens OX=9606 GN=TXN PE=1 SV=3;sp|P10599-2|THIO_HUMAN Isoform 2 of Thioredoxin OS=Homo sapiens OX=9606 GN=TXN	2	1	1	1	1	1	1	1	0	1	0	0	0	1	1	1	1	0	1	0	0	0	1	1	1	1	0	1	0	0	0	19	19	19	11.737	105	105;85	0	8.8719	By MS/MS	By MS/MS	By MS/MS
P11142;P11142-2	P11142;P11142-2	1;1	1;1	1;1	Heat shock cognate 71 kDa protein	HSPA8	sp|P11142|HSP7C_HUMAN Heat shock cognate 71 kDa protein OS=Homo sapiens OX=9606 GN=HSPA8 PE=1 SV=1;sp|P11142-2|HSP7C_HUMAN Isoform 2 of Heat shock cognate 71 kDa protein OS=Homo sapiens OX=9606 GN=HSPA8	2	1	1	1	0	0	0	0	1	0	0	1	1	0	0	0	0	1	0	0	1	1	0	0	0	0	1	0	0	1	1	4.3	4.3	4.3	70.897	646	646;493	0	34.858	None	None	None
P11182	P11182	8	8	8	Lipoamide acyltransferase component of branched-chain alpha-keto acid dehydrogenase complex, mitochondrial	DBT	sp|P11182|ODB2_HUMAN Lipoamide acyltransferase component of branched-chain alpha-keto acid dehydrogenase complex, mitochondrial OS=Homo sapiens OX=9606 GN=DBT PE=1 SV=3	1	8	8	8	6	4	4	2	3	3	2	2	3	6	4	4	2	3	3	2	2	3	6	4	4	2	3	3	2	2	3	18.3	18.3	18.3	53.486	482	482	0	87.848	By MS/MS	By MS/MS	By MS/MS
P11498;P11498-2	P11498;P11498-2	4;2	4;2	4;2	Pyruvate carboxylase, mitochondrial	PC	sp|P11498|PYC_HUMAN Pyruvate carboxylase, mitochondrial OS=Homo sapiens OX=9606 GN=PC PE=1 SV=2;sp|P11498-2|PYC_HUMAN Isoform 2 of Pyruvate carboxylase, mitochondrial OS=Homo sapiens OX=9606 GN=PC	2	4	4	4	2	0	1	0	3	3	1	1	1	2	0	1	0	3	3	1	1	1	2	0	1	0	3	3	1	1	1	6.8	6.8	6.8	129.63	1178	1178;529	0	65.235	By MS/MS	None	By MS/MS
P11940;P11940-2;Q9H361;Q5JQF8	P11940;P11940-2	7;7;2;1	2;2;1;0	2;2;1;0	Polyadenylate-binding protein 1	PABPC1	sp|P11940|PABP1_HUMAN Polyadenylate-binding protein 1 OS=Homo sapiens OX=9606 GN=PABPC1 PE=1 SV=2;sp|P11940-2|PABP1_HUMAN Isoform 2 of Polyadenylate-binding protein 1 OS=Homo sapiens OX=9606 GN=PABPC1	4	7	2	2	2	2	3	2	5	4	0	0	0	1	1	2	0	1	0	0	0	0	1	1	2	0	1	0	0	0	0	20.6	8.6	8.6	70.67	636	636;547;631;200	0	14.962	By MS/MS	By MS/MS	By MS/MS
P12235	P12235	4	4	1	ADP/ATP translocase 1	SLC25A4	sp|P12235|ADT1_HUMAN ADP/ATP translocase 1 OS=Homo sapiens OX=9606 GN=SLC25A4 PE=1 SV=4	1	4	4	1	3	3	3	1	2	2	1	1	1	3	3	3	1	2	2	1	1	1	0	0	0	1	1	1	0	0	0	20.5	20.5	7.4	33.064	298	298	0	53.317	By MS/MS	By MS/MS	By MS/MS
P12236	P12236	4	1	1	ADP/ATP translocase 3;ADP/ATP translocase 3, N-terminally processed	SLC25A6	sp|P12236|ADT3_HUMAN ADP/ATP translocase 3 OS=Homo sapiens OX=9606 GN=SLC25A6 PE=1 SV=4	1	4	1	1	3	4	3	0	1	1	1	1	1	0	1	0	0	0	0	0	0	0	0	1	0	0	0	0	0	0	0	23.2	10.1	10.1	32.866	298	298	0	26.295	By matching	By MS/MS	By matching
P13010	P13010	2	2	2	X-ray repair cross-complementing protein 5	XRCC5	sp|P13010|XRCC5_HUMAN X-ray repair cross-complementing protein 5 OS=Homo sapiens OX=9606 GN=XRCC5 PE=1 SV=3	1	2	2	2	0	0	0	2	2	2	1	2	1	0	0	0	2	2	2	1	2	1	0	0	0	2	2	2	1	2	1	6.6	6.6	6.6	82.704	732	732	0	82.613	None	None	None
P13639	P13639	1	1	1	Elongation factor 2	EEF2	sp|P13639|EF2_HUMAN Elongation factor 2 OS=Homo sapiens OX=9606 GN=EEF2 PE=1 SV=4	1	1	1	1	1	1	1	0	0	0	0	0	0	1	1	1	0	0	0	0	0	0	1	1	1	0	0	0	0	0	0	3.1	3.1	3.1	95.337	858	858	0	30.292	By MS/MS	By matching	By MS/MS
P15880	P15880	8	8	8	Small ribosomal subunit protein uS5	RPS2	sp|P15880|RS2_HUMAN 40S ribosomal protein S2 OS=Homo sapiens OX=9606 GN=RPS2 PE=1 SV=2	1	8	8	8	5	6	6	1	4	3	0	0	0	5	6	6	1	4	3	0	0	0	5	6	6	1	4	3	0	0	0	37.5	37.5	37.5	31.324	293	293	0	24.068	By MS/MS	By MS/MS	By MS/MS
P16104;Q96QV6	P16104;Q96QV6	8;5	1;1	1;1	Histone H2AX;Histone H2A type 1-A	H2AX;H2AC1	sp|P16104|H2AX_HUMAN Histone H2AX OS=Homo sapiens OX=9606 GN=H2AX PE=1 SV=2;sp|Q96QV6|H2A1A_HUMAN Histone H2A type 1-A OS=Homo sapiens OX=9606 GN=H2AC1 PE=1 SV=3	2	8	1	1	8	4	7	5	4	2	2	2	2	1	0	1	1	1	0	0	0	0	1	0	1	1	1	0	0	0	0	59.4	25.9	25.9	15.144	143	143;131	0	25.749	By MS/MS	By matching	By MS/MS
P16401	P16401	14	7	7	Histone H1.5	H1-5	sp|P16401|H15_HUMAN Histone H1.5 OS=Homo sapiens OX=9606 GN=H1-5 PE=1 SV=3	1	14	7	7	13	13	11	5	9	8	9	7	7	7	7	6	3	5	5	4	4	3	7	7	6	3	5	5	4	4	3	42.5	27.9	27.9	22.58	226	226	0	106.58	By MS/MS	By MS/MS	By MS/MS
P16402	P16402	14	1	1	Histone H1.3	H1-3	sp|P16402|H13_HUMAN Histone H1.3 OS=Homo sapiens OX=9606 GN=H1-3 PE=1 SV=2	1	14	1	1	13	13	12	6	9	7	8	5	9	1	1	1	0	0	0	0	0	1	1	1	1	0	0	0	0	0	1	43	9.5	9.5	22.35	221	221	0	14.416	By MS/MS	By MS/MS	By MS/MS
P16403	P16403	13	1	1	Histone H1.2	H1-2	sp|P16403|H12_HUMAN Histone H1.2 OS=Homo sapiens OX=9606 GN=H1-2 PE=1 SV=2	1	13	1	1	12	12	11	6	9	7	9	6	8	1	1	1	1	1	0	1	1	0	1	1	1	1	1	0	1	1	0	38	9.9	9.9	21.364	213	213	0	24.412	By MS/MS	By MS/MS	By MS/MS
P17987	P17987	1	1	1	T-complex protein 1 subunit alpha	TCP1	sp|P17987|TCPA_HUMAN T-complex protein 1 subunit alpha OS=Homo sapiens OX=9606 GN=TCP1 PE=1 SV=1	1	1	1	1	0	0	1	0	1	1	0	0	0	0	0	1	0	1	1	0	0	0	0	0	1	0	1	1	0	0	0	3.1	3.1	3.1	60.343	556	556	0	5.0065	None	None	By MS/MS
P18077	P18077	6	6	6	Large ribosomal subunit protein eL33	RPL35A	sp|P18077|RL35A_HUMAN 60S ribosomal protein L35a OS=Homo sapiens OX=9606 GN=RPL35A PE=1 SV=2	1	6	6	6	6	4	4	0	0	0	0	0	0	6	4	4	0	0	0	0	0	0	6	4	4	0	0	0	0	0	0	52.7	52.7	52.7	12.538	110	110	0	8.5906	By MS/MS	By MS/MS	By MS/MS
P18124	P18124	21	21	21	Large ribosomal subunit protein uL30	RPL7	sp|P18124|RL7_HUMAN 60S ribosomal protein L7 OS=Homo sapiens OX=9606 GN=RPL7 PE=1 SV=1	1	21	21	21	14	12	19	7	9	9	4	4	4	14	12	19	7	9	9	4	4	4	14	12	19	7	9	9	4	4	4	56.9	56.9	56.9	29.225	248	248	0	323.31	By MS/MS	By MS/MS	By MS/MS
P18583-5;P18583-2	P18583-5;P18583-2	1;1	1;1	1;1			sp|P18583-5|SON_HUMAN Isoform D of Protein SON OS=Homo sapiens OX=9606 GN=SON;sp|P18583-2|SON_HUMAN Isoform A of Protein SON OS=Homo sapiens OX=9606 GN=SON	2	1	1	1	0	0	0	0	1	1	0	0	0	0	0	0	0	1	1	0	0	0	0	0	0	0	1	1	0	0	0	1.1	1.1	1.1	267.03	2459	2459;2140	0	53.5	None	None	None
P18621;P18621-3;P18621-2	P18621;P18621-3;P18621-2	8;8;4	8;8;4	8;8;4	Large ribosomal subunit protein uL22	RPL17	sp|P18621|RL17_HUMAN 60S ribosomal protein L17 OS=Homo sapiens OX=9606 GN=RPL17 PE=1 SV=3;sp|P18621-3|RL17_HUMAN Isoform 3 of 60S ribosomal protein L17 OS=Homo sapiens OX=9606 GN=RPL17;sp|P18621-2|RL17_HUMAN Isoform 2 of 60S ribosomal protein L17 OS=Homo s	3	8	8	8	8	6	7	1	2	0	2	1	0	8	6	7	1	2	0	2	1	0	8	6	7	1	2	0	2	1	0	46.2	46.2	46.2	21.397	184	184;228;146	0	12.446	By MS/MS	By MS/MS	By MS/MS
P19338	P19338	19	19	19	Nucleolin	NCL	sp|P19338|NUCL_HUMAN Nucleolin OS=Homo sapiens OX=9606 GN=NCL PE=1 SV=3	1	19	19	19	14	12	16	14	16	13	2	2	3	14	12	16	14	16	13	2	2	3	14	12	16	14	16	13	2	2	3	35.2	35.2	35.2	76.613	710	710	0	323.31	By MS/MS	By MS/MS	By MS/MS
P19525;P19525-2	P19525;P19525-2	2;2	2;2	2;2	Interferon-induced, double-stranded RNA-activated protein kinase	EIF2AK2	sp|P19525|E2AK2_HUMAN Interferon-induced, double-stranded RNA-activated protein kinase OS=Homo sapiens OX=9606 GN=EIF2AK2 PE=1 SV=2;sp|P19525-2|E2AK2_HUMAN Isoform 2 of Interferon-induced, double-stranded RNA-activated protein kinase OS=Homo sapiens OX=960	2	2	2	2	1	1	1	0	0	1	1	0	1	1	1	1	0	0	1	1	0	1	1	1	1	0	0	1	1	0	1	3.4	3.4	3.4	62.094	551	551;510	0	33.81	By MS/MS	By MS/MS	By MS/MS
P20671	P20671	10	1	0	Histone H2A type 1-D	H2AC7	sp|P20671|H2A1D_HUMAN Histone H2A type 1-D OS=Homo sapiens OX=9606 GN=H2AC7 PE=1 SV=2	1	10	1	0	10	7	8	6	5	4	3	4	4	1	1	0	0	0	0	0	0	0	0	0	0	0	0	0	0	0	0	70	29.2	0	14.107	130	130	0	212.05	By MS/MS	By MS/MS	By matching
P21333;P21333-2	P21333;P21333-2	1;1	1;1	1;1	Filamin-A	FLNA	sp|P21333|FLNA_HUMAN Filamin-A OS=Homo sapiens OX=9606 GN=FLNA PE=1 SV=4;sp|P21333-2|FLNA_HUMAN Isoform 2 of Filamin-A OS=Homo sapiens OX=9606 GN=FLNA	2	1	1	1	0	1	0	1	1	1	1	0	0	0	1	0	1	1	1	1	0	0	0	1	0	1	1	1	1	0	0	0.9	0.9	0.9	280.74	2647	2647;2639	0	20.07	None	By MS/MS	None
P22087	P22087	2	2	2	rRNA 2-O-methyltransferase fibrillarin	FBL	sp|P22087|FBRL_HUMAN rRNA 2-O-methyltransferase fibrillarin OS=Homo sapiens OX=9606 GN=FBL PE=1 SV=2	1	2	2	2	1	0	2	1	1	1	0	0	0	1	0	2	1	1	1	0	0	0	1	0	2	1	1	1	0	0	0	13.4	13.4	13.4	33.784	321	321	0	36.498	By matching	None	By MS/MS
P22626;P22626-2	P22626;P22626-2	1;1	1;1	1;1	Heterogeneous nuclear ribonucleoproteins A2/B1	HNRNPA2B1	sp|P22626|ROA2_HUMAN Heterogeneous nuclear ribonucleoproteins A2/B1 OS=Homo sapiens OX=9606 GN=HNRNPA2B1 PE=1 SV=2;sp|P22626-2|ROA2_HUMAN Isoform A2 of Heterogeneous nuclear ribonucleoproteins A2/B1 OS=Homo sapiens OX=9606 GN=HNRNPA2B1	2	1	1	1	0	0	0	1	1	0	0	0	0	0	0	0	1	1	0	0	0	0	0	0	0	1	1	0	0	0	0	5.7	5.7	5.7	37.429	353	353;341	0	9.0319	None	None	None
P23396;P23396-2	P23396;P23396-2	3;3	3;3	3;3	Small ribosomal subunit protein uS3	RPS3	sp|P23396|RS3_HUMAN 40S ribosomal protein S3 OS=Homo sapiens OX=9606 GN=RPS3 PE=1 SV=2;sp|P23396-2|RS3_HUMAN Isoform 2 of 40S ribosomal protein S3 OS=Homo sapiens OX=9606 GN=RPS3	2	3	3	3	3	2	1	1	1	0	0	0	1	3	2	1	1	1	0	0	0	1	3	2	1	1	1	0	0	0	1	21	21	21	26.688	243	243;259	0	68.988	By MS/MS	By matching	By MS/MS
P25398	P25398	2	2	2	Small ribosomal subunit protein eS12	RPS12	sp|P25398|RS12_HUMAN 40S ribosomal protein S12 OS=Homo sapiens OX=9606 GN=RPS12 PE=1 SV=3	1	2	2	2	2	0	2	0	0	0	0	0	0	2	0	2	0	0	0	0	0	0	2	0	2	0	0	0	0	0	0	24.2	24.2	24.2	14.515	132	132	0	237.61	By MS/MS	None	By MS/MS
P25705;P25705-3;P25705-2	P25705;P25705-3;P25705-2	2;2;1	2;2;1	2;2;1	ATP synthase subunit alpha, mitochondrial	ATP5F1A	sp|P25705|ATPA_HUMAN ATP synthase subunit alpha, mitochondrial OS=Homo sapiens OX=9606 GN=ATP5F1A PE=1 SV=1;sp|P25705-3|ATPA_HUMAN Isoform 3 of ATP synthase subunit alpha, mitochondrial OS=Homo sapiens OX=9606 GN=ATP5F1A;sp|P25705-2|ATPA_HUMAN Isoform 2 of	3	2	2	2	1	0	1	0	0	0	1	1	1	1	0	1	0	0	0	1	1	1	1	0	1	0	0	0	1	1	1	10.1	10.1	10.1	59.75	553	553;531;503	0	30.07	By MS/MS	None	By MS/MS
P26373;P26373-2	P26373;P26373-2	12;9	12;9	12;9	Large ribosomal subunit protein eL13	RPL13	sp|P26373|RL13_HUMAN 60S ribosomal protein L13 OS=Homo sapiens OX=9606 GN=RPL13 PE=1 SV=4;sp|P26373-2|RL13_HUMAN Isoform 2 of 60S ribosomal protein L13 OS=Homo sapiens OX=9606 GN=RPL13	2	12	12	12	9	11	12	6	8	6	3	1	2	9	11	12	6	8	6	3	1	2	9	11	12	6	8	6	3	1	2	52.1	52.1	52.1	24.261	211	211;164	0	155.02	By MS/MS	By MS/MS	By MS/MS
P26378;P26378-4;P26378-2;P26378-5;P26378-1;P26378-3;Q12926;Q12926-2;Q14576;Q14576-2	P26378;P26378-4;P26378-2;P26378-5;P26378-1;P26378-3;Q12926;Q12926-2	3;3;3;3;3;3;2;2;1;1	3;3;3;3;3;3;2;2;1;1	3;3;3;3;3;3;2;2;1;1	ELAV-like protein 4;ELAV-like protein 2	ELAVL4;ELAVL2	sp|P26378|ELAV4_HUMAN ELAV-like protein 4 OS=Homo sapiens OX=9606 GN=ELAVL4 PE=1 SV=3;sp|P26378-4|ELAV4_HUMAN Isoform 4 of ELAV-like protein 4 OS=Homo sapiens OX=9606 GN=ELAVL4;sp|P26378-2|ELAV4_HUMAN Isoform 2 of ELAV-like protein 4 OS=Homo sapiens OX=960	10	3	3	3	1	0	0	0	2	1	0	0	0	1	0	0	0	2	1	0	0	0	1	0	0	0	2	1	0	0	0	15.3	15.3	15.3	42.398	385	385;366;366;369;380;383;359;346;367;360	0	69.359	By MS/MS	None	None
P27635;Q96L21	P27635;Q96L21	11;6	11;6	11;6	Large ribosomal subunit protein uL16;Ribosomal protein uL16-like	RPL10;RPL10L	sp|P27635|RL10_HUMAN 60S ribosomal protein L10 OS=Homo sapiens OX=9606 GN=RPL10 PE=1 SV=5;sp|Q96L21|RL10L_HUMAN 60S ribosomal protein L10-like OS=Homo sapiens OX=9606 GN=RPL10L PE=1 SV=3	2	11	11	11	9	6	9	2	3	2	2	2	1	9	6	9	2	3	2	2	2	1	9	6	9	2	3	2	2	2	1	44.4	44.4	44.4	24.577	214	214;214	0	61.046	By MS/MS	By MS/MS	By MS/MS
P27694	P27694	1	1	1	Replication protein A 70 kDa DNA-binding subunit;Replication protein A 70 kDa DNA-binding subunit, N-terminally processed	RPA1	sp|P27694|RFA1_HUMAN Replication protein A 70 kDa DNA-binding subunit OS=Homo sapiens OX=9606 GN=RPA1 PE=1 SV=2	1	1	1	1	0	0	0	0	0	0	1	1	0	0	0	0	0	0	0	1	1	0	0	0	0	0	0	0	1	1	0	2.6	2.6	2.6	68.137	616	616	0	42.54	None	None	None
P27708	P27708	1	1	1	Multifunctional protein CAD;Glutamine-dependent carbamoyl phosphate synthase;Glutamine amidotransferase;Ammonium-dependent carbamoyl phosphate synthase;Aspartate carbamoyltransferase;Dihydroorotase	CAD	sp|P27708|PYR1_HUMAN CAD protein OS=Homo sapiens OX=9606 GN=CAD PE=1 SV=3	1	1	1	1	1	1	1	1	1	1	0	0	0	1	1	1	1	1	1	0	0	0	1	1	1	1	1	1	0	0	0	0.5	0.5	0.5	242.98	2225	2225	0	9.7378	By MS/MS	By MS/MS	By MS/MS
P30050;P30050-2	P30050;P30050-2	5;4	5;4	5;4	Large ribosomal subunit protein uL11	RPL12	sp|P30050|RL12_HUMAN 60S ribosomal protein L12 OS=Homo sapiens OX=9606 GN=RPL12 PE=1 SV=1;sp|P30050-2|RL12_HUMAN Isoform 2 of 60S ribosomal protein L12 OS=Homo sapiens OX=9606 GN=RPL12	2	5	5	5	3	1	5	1	2	1	0	0	0	3	1	5	1	2	1	0	0	0	3	1	5	1	2	1	0	0	0	31.5	31.5	31.5	17.818	165	165;132	0	12.035	By MS/MS	By MS/MS	By MS/MS
P31942;P31942-2;P31942-6;P31942-5;P31942-4;P31942-3	P31942;P31942-2;P31942-6;P31942-5;P31942-4;P31942-3	1;1;1;1;1;1	1;1;1;1;1;1	1;1;1;1;1;1	Heterogeneous nuclear ribonucleoprotein H3	HNRNPH3	sp|P31942|HNRH3_HUMAN Heterogeneous nuclear ribonucleoprotein H3 OS=Homo sapiens OX=9606 GN=HNRNPH3 PE=1 SV=2;sp|P31942-2|HNRH3_HUMAN Isoform 2 of Heterogeneous nuclear ribonucleoprotein H3 OS=Homo sapiens OX=9606 GN=HNRNPH3;sp|P31942-6|HNRH3_HUMAN Isoform	6	1	1	1	0	0	0	1	0	0	0	0	0	0	0	0	1	0	0	0	0	0	0	0	0	1	0	0	0	0	0	6.1	6.1	6.1	36.926	346	346;331;139;145;215;297	0	21.169	None	None	None
P31943	P31943	5	5	4	Heterogeneous nuclear ribonucleoprotein H;Heterogeneous nuclear ribonucleoprotein H, N-terminally processed	HNRNPH1	sp|P31943|HNRH1_HUMAN Heterogeneous nuclear ribonucleoprotein H OS=Homo sapiens OX=9606 GN=HNRNPH1 PE=1 SV=4	1	5	5	4	1	1	2	2	2	3	1	0	1	1	1	2	2	2	3	1	0	1	1	0	1	2	2	3	1	0	1	20	20	17.8	49.229	449	449	0	58.911	By MS/MS	By MS/MS	By MS/MS
P32322;P32322-2	P32322;P32322-2	1;1	1;1	1;1	Pyrroline-5-carboxylate reductase 1, mitochondrial	PYCR1	sp|P32322|P5CR1_HUMAN Pyrroline-5-carboxylate reductase 1, mitochondrial OS=Homo sapiens OX=9606 GN=PYCR1 PE=1 SV=2;sp|P32322-2|P5CR1_HUMAN Isoform 2 of Pyrroline-5-carboxylate reductase 1, mitochondrial OS=Homo sapiens OX=9606 GN=PYCR1	2	1	1	1	1	1	1	0	1	1	0	0	0	1	1	1	0	1	1	0	0	0	1	1	1	0	1	1	0	0	0	5	5	5	33.36	319	319;316	0	5.0623	By matching	By matching	By MS/MS
P35232	P35232	4	4	4	Prohibitin 1	PHB1	sp|P35232|PHB1_HUMAN Prohibitin 1 OS=Homo sapiens OX=9606 GN=PHB1 PE=1 SV=1	1	4	4	4	4	1	4	1	1	1	1	1	1	4	1	4	1	1	1	1	1	1	4	1	4	1	1	1	1	1	1	16.9	16.9	16.9	29.804	272	272	0	197.9	By MS/MS	By matching	By MS/MS
P35268;Q6P5R6	P35268	9;1	9;1	9;1	Large ribosomal subunit protein eL22	RPL22	sp|P35268|RL22_HUMAN 60S ribosomal protein L22 OS=Homo sapiens OX=9606 GN=RPL22 PE=1 SV=2	2	9	9	9	7	6	6	1	5	3	1	1	1	7	6	6	1	5	3	1	1	1	7	6	6	1	5	3	1	1	1	60.9	60.9	60.9	14.787	128	128;122	0	323.31	By MS/MS	By MS/MS	By MS/MS
P35527;CON__P35527	P35527;CON__P35527	9;7	9;7	9;7	Keratin, type I cytoskeletal 9	KRT9	sp|P35527|K1C9_HUMAN Keratin, type I cytoskeletal 9 OS=Homo sapiens OX=9606 GN=KRT9 PE=1 SV=3;	2	9	9	9	1	2	4	4	7	6	9	7	4	1	2	4	4	7	6	9	7	4	1	2	4	4	7	6	9	7	4	25.5	25.5	25.5	62.064	623	623;623	0	232.66	By MS/MS	By MS/MS	By MS/MS
P36542	P36542	1	1	1	ATP synthase subunit gamma, mitochondrial	ATP5F1C	sp|P36542|ATPG_HUMAN ATP synthase subunit gamma, mitochondrial OS=Homo sapiens OX=9606 GN=ATP5F1C PE=1 SV=1	1	1	1	1	0	1	1	1	1	1	0	0	0	0	1	1	1	1	1	0	0	0	0	1	1	1	1	1	0	0	0	6.4	6.4	6.4	32.996	298	298	0	48.037	None	By matching	By MS/MS
P36578	P36578	27	27	27	Large ribosomal subunit protein uL4	RPL4	sp|P36578|RL4_HUMAN 60S ribosomal protein L4 OS=Homo sapiens OX=9606 GN=RPL4 PE=1 SV=5	1	27	27	27	25	22	25	9	12	11	1	0	3	25	22	25	9	12	11	1	0	3	25	22	25	9	12	11	1	0	3	63.9	63.9	63.9	47.697	427	427	0	217.75	By MS/MS	By MS/MS	By MS/MS
P37108	P37108	1	1	1	Signal recognition particle 14 kDa protein	SRP14	sp|P37108|SRP14_HUMAN Signal recognition particle 14 kDa protein OS=Homo sapiens OX=9606 GN=SRP14 PE=1 SV=2	1	1	1	1	0	0	0	1	1	1	0	0	0	0	0	0	1	1	1	0	0	0	0	0	0	1	1	1	0	0	0	13.2	13.2	13.2	14.57	136	136	0	146.65	None	None	None
P38919	P38919	1	1	1	Eukaryotic initiation factor 4A-III;Eukaryotic initiation factor 4A-III, N-terminally processed	EIF4A3	sp|P38919|IF4A3_HUMAN Eukaryotic initiation factor 4A-III OS=Homo sapiens OX=9606 GN=EIF4A3 PE=1 SV=4	1	1	1	1	1	1	1	1	1	1	0	0	0	1	1	1	1	1	1	0	0	0	1	1	1	1	1	1	0	0	0	3.4	3.4	3.4	46.871	411	411	0	4.2002	By MS/MS	By MS/MS	By MS/MS
P38935	P38935	1	1	1	DNA-binding protein SMUBP-2	IGHMBP2	sp|P38935|SMBP2_HUMAN DNA-binding protein SMUBP-2 OS=Homo sapiens OX=9606 GN=IGHMBP2 PE=1 SV=3	1	1	1	1	1	0	0	0	0	0	0	0	0	1	0	0	0	0	0	0	0	0	1	0	0	0	0	0	0	0	0	3.8	3.8	3.8	109.15	993	993	0.0070423	0.13756	By MS/MS	None	None
P39023	P39023	26	26	24	Large ribosomal subunit protein uL3	RPL3	sp|P39023|RL3_HUMAN 60S ribosomal protein L3 OS=Homo sapiens OX=9606 GN=RPL3 PE=1 SV=2	1	26	26	24	22	21	22	11	12	11	7	4	2	22	21	22	11	12	11	7	4	2	20	19	20	10	11	10	6	4	2	58.1	58.1	55.3	46.108	403	403	0	323.31	By MS/MS	By MS/MS	By MS/MS
P40429;Q6NVV1	P40429	13;1	13;1	13;1	Large ribosomal subunit protein uL13	RPL13A	sp|P40429|RL13A_HUMAN 60S ribosomal protein L13a OS=Homo sapiens OX=9606 GN=RPL13A PE=1 SV=2	2	13	13	13	10	9	10	7	7	5	1	0	0	10	9	10	7	7	5	1	0	0	10	9	10	7	7	5	1	0	0	42.4	42.4	42.4	23.577	203	203;102	0	197.56	By MS/MS	By MS/MS	By MS/MS
P40939	P40939	1	1	1	Trifunctional enzyme subunit alpha, mitochondrial;Long-chain enoyl-CoA hydratase;Long chain 3-hydroxyacyl-CoA dehydrogenase	HADHA	sp|P40939|ECHA_HUMAN Trifunctional enzyme subunit alpha, mitochondrial OS=Homo sapiens OX=9606 GN=HADHA PE=1 SV=2	1	1	1	1	0	0	0	0	0	1	0	1	0	0	0	0	0	0	1	0	1	0	0	0	0	0	0	1	0	1	0	1.8	1.8	1.8	82.999	763	763	0	19.805	None	None	None
P41240	P41240	1	1	1	Tyrosine-protein kinase CSK	CSK	sp|P41240|CSK_HUMAN Tyrosine-protein kinase CSK OS=Homo sapiens OX=9606 GN=CSK PE=1 SV=1	1	1	1	1	1	1	1	0	0	0	0	0	0	1	1	1	0	0	0	0	0	0	1	1	1	0	0	0	0	0	0	1.8	1.8	1.8	50.704	450	450	0.006993	0.11309	By matching	By MS/MS	By MS/MS
P61163;P42025	P61163;P42025	1;1	1;1	1;1	Alpha-centractin;Beta-centractin	ACTR1A;ACTR1B	sp|P61163|ACTZ_HUMAN Alpha-centractin OS=Homo sapiens OX=9606 GN=ACTR1A PE=1 SV=1;sp|P42025|ACTY_HUMAN Beta-centractin OS=Homo sapiens OX=9606 GN=ACTR1B PE=1 SV=1	2	1	1	1	0	0	1	0	1	0	0	0	0	0	0	1	0	1	0	0	0	0	0	0	1	0	1	0	0	0	0	5.1	5.1	5.1	42.613	376	376;376	0	8.7995	None	None	By MS/MS
P42765	P42765	1	1	1	3-ketoacyl-CoA thiolase, mitochondrial	ACAA2	sp|P42765|THIM_HUMAN 3-ketoacyl-CoA thiolase, mitochondrial OS=Homo sapiens OX=9606 GN=ACAA2 PE=1 SV=2	1	1	1	1	1	1	1	0	0	0	0	0	0	1	1	1	0	0	0	0	0	0	1	1	1	0	0	0	0	0	0	6.5	6.5	6.5	41.924	397	397	0	14.057	By MS/MS	By matching	By MS/MS
P42766	P42766	6	6	6	Large ribosomal subunit protein uL29	RPL35	sp|P42766|RL35_HUMAN 60S ribosomal protein L35 OS=Homo sapiens OX=9606 GN=RPL35 PE=1 SV=2	1	6	6	6	6	5	4	1	2	2	2	1	1	6	5	4	1	2	2	2	1	1	6	5	4	1	2	2	2	1	1	29.3	29.3	29.3	14.551	123	123	0	56.206	By MS/MS	By MS/MS	By MS/MS
P46087;P46087-3;P46087-2;P46087-4	P46087;P46087-3;P46087-2;P46087-4	1;1;1;1	1;1;1;1	1;1;1;1	Probable 28S rRNA (cytosine(4447)-C(5))-methyltransferase	NOP2	sp|P46087|NOP2_HUMAN Probable 28S rRNA (cytosine(4447)-C(5))-methyltransferase OS=Homo sapiens OX=9606 GN=NOP2 PE=1 SV=2;sp|P46087-3|NOP2_HUMAN Isoform 3 of Probable 28S rRNA (cytosine(4447)-C(5))-methyltransferase OS=Homo sapiens OX=9606 GN=NOP2;sp|P46087	4	1	1	1	0	0	0	1	1	1	0	0	0	0	0	0	1	1	1	0	0	0	0	0	0	1	1	1	0	0	0	3.3	3.3	3.3	89.301	812	812;628;808;845	0	25.355	None	None	None
P46776	P46776	5	5	5	Large ribosomal subunit protein uL15	RPL27A	sp|P46776|RL27A_HUMAN 60S ribosomal protein L27a OS=Homo sapiens OX=9606 GN=RPL27A PE=1 SV=2	1	5	5	5	5	4	5	3	2	2	1	2	2	5	4	5	3	2	2	1	2	2	5	4	5	3	2	2	1	2	2	30.4	30.4	30.4	16.561	148	148	0	15.281	By MS/MS	By MS/MS	By MS/MS
P46777	P46777	3	3	3	Large ribosomal subunit protein uL18	RPL5	sp|P46777|RL5_HUMAN 60S ribosomal protein L5 OS=Homo sapiens OX=9606 GN=RPL5 PE=1 SV=3	1	3	3	3	1	0	3	0	0	0	0	0	0	1	0	3	0	0	0	0	0	0	1	0	3	0	0	0	0	0	0	23.6	23.6	23.6	34.362	297	297	0	33.68	By matching	None	By MS/MS
P46778	P46778	11	11	11	Large ribosomal subunit protein eL21	RPL21	sp|P46778|RL21_HUMAN 60S ribosomal protein L21 OS=Homo sapiens OX=9606 GN=RPL21 PE=1 SV=2	1	11	11	11	9	8	9	1	2	3	0	0	0	9	8	9	1	2	3	0	0	0	9	8	9	1	2	3	0	0	0	52.5	52.5	52.5	18.565	160	160	0	82.481	By MS/MS	By MS/MS	By MS/MS
P46779;P46779-2;P46779-3;P46779-4;P46779-5	P46779;P46779-2;P46779-3;P46779-4;P46779-5	7;7;7;6;6	7;7;7;6;6	7;7;7;6;6	Large ribosomal subunit protein eL28	RPL28	sp|P46779|RL28_HUMAN 60S ribosomal protein L28 OS=Homo sapiens OX=9606 GN=RPL28 PE=1 SV=3;sp|P46779-2|RL28_HUMAN Isoform 2 of 60S ribosomal protein L28 OS=Homo sapiens OX=9606 GN=RPL28;sp|P46779-3|RL28_HUMAN Isoform 3 of 60S ribosomal protein L28 OS=Homo s	5	7	7	7	7	6	7	1	2	2	0	0	1	7	6	7	1	2	2	0	0	1	7	6	7	1	2	2	0	0	1	41.6	41.6	41.6	15.747	137	137;163;169;69;87	0	3.8295	By MS/MS	By MS/MS	By MS/MS
P46781	P46781	9	9	9	Small ribosomal subunit protein uS4	RPS9	sp|P46781|RS9_HUMAN 40S ribosomal protein S9 OS=Homo sapiens OX=9606 GN=RPS9 PE=1 SV=3	1	9	9	9	7	6	7	3	3	2	2	2	2	7	6	7	3	3	2	2	2	2	7	6	7	3	3	2	2	2	2	51	51	51	22.591	194	194	0	79.442	By MS/MS	By MS/MS	By MS/MS
P46782	P46782	1	1	1	Small ribosomal subunit protein uS7;Small ribosomal subunit protein uS7, N-terminally processed	RPS5	sp|P46782|RS5_HUMAN 40S ribosomal protein S5 OS=Homo sapiens OX=9606 GN=RPS5 PE=1 SV=4	1	1	1	1	1	0	0	1	1	1	1	1	1	1	0	0	1	1	1	1	1	1	1	0	0	1	1	1	1	1	1	7.4	7.4	7.4	22.876	204	204	0	100.25	By MS/MS	None	None
P46783	P46783	1	1	1	Small ribosomal subunit protein eS10	RPS10	sp|P46783|RS10_HUMAN 40S ribosomal protein S10 OS=Homo sapiens OX=9606 GN=RPS10 PE=1 SV=1	1	1	1	1	1	0	1	0	1	1	0	0	0	1	0	1	0	1	1	0	0	0	1	0	1	0	1	1	0	0	0	9.7	9.7	9.7	18.898	165	165	0	4.5533	By MS/MS	None	By matching
P47914	P47914	5	5	5	Large ribosomal subunit protein eL29	RPL29	sp|P47914|RL29_HUMAN 60S ribosomal protein L29 OS=Homo sapiens OX=9606 GN=RPL29 PE=1 SV=2	1	5	5	5	4	4	4	2	4	2	2	2	2	4	4	4	2	4	2	2	2	2	4	4	4	2	4	2	2	2	2	30.8	30.8	30.8	17.752	159	159	0	14.997	By MS/MS	By MS/MS	By MS/MS
P49207	P49207	8	8	8	Large ribosomal subunit protein eL34	RPL34	sp|P49207|RL34_HUMAN 60S ribosomal protein L34 OS=Homo sapiens OX=9606 GN=RPL34 PE=1 SV=3	1	8	8	8	8	5	8	2	2	1	0	0	0	8	5	8	2	2	1	0	0	0	8	5	8	2	2	1	0	0	0	46.2	46.2	46.2	13.293	117	117	0	5.3025	By MS/MS	By MS/MS	By MS/MS
P49711	P49711	1	1	1	Transcriptional repressor CTCF	CTCF	sp|P49711|CTCF_HUMAN Transcriptional repressor CTCF OS=Homo sapiens OX=9606 GN=CTCF PE=1 SV=1	1	1	1	1	0	0	0	0	1	0	0	0	0	0	0	0	0	1	0	0	0	0	0	0	0	0	1	0	0	0	0	2.8	2.8	2.8	82.785	727	727	0	21.177	None	None	None
P50914	P50914	6	6	6	Large ribosomal subunit protein eL14	RPL14	sp|P50914|RL14_HUMAN 60S ribosomal protein L14 OS=Homo sapiens OX=9606 GN=RPL14 PE=1 SV=4	1	6	6	6	5	4	6	0	0	0	0	0	0	5	4	6	0	0	0	0	0	0	5	4	6	0	0	0	0	0	0	33.5	33.5	33.5	23.432	215	215	0	21.07	By MS/MS	By MS/MS	By MS/MS
P51398;P51398-2;P51398-3	P51398;P51398-2;P51398-3	1;1;1	1;1;1	1;1;1	Small ribosomal subunit protein mS29	DAP3	sp|P51398|RT29_HUMAN 28S ribosomal protein S29, mitochondrial OS=Homo sapiens OX=9606 GN=DAP3 PE=1 SV=1;sp|P51398-2|RT29_HUMAN Isoform 2 of 28S ribosomal protein S29, mitochondrial OS=Homo sapiens OX=9606 GN=DAP3;sp|P51398-3|RT29_HUMAN Isoform 3 of 28S rib	3	1	1	1	0	0	0	1	1	1	0	0	0	0	0	0	1	1	1	0	0	0	0	0	0	1	1	1	0	0	0	5.8	5.8	5.8	45.566	398	398;357;364	0	32.786	None	None	None
P52272;P52272-2	P52272;P52272-2	12;12	12;12	12;12	Heterogeneous nuclear ribonucleoprotein M	HNRNPM	sp|P52272|HNRPM_HUMAN Heterogeneous nuclear ribonucleoprotein M OS=Homo sapiens OX=9606 GN=HNRNPM PE=1 SV=3;sp|P52272-2|HNRPM_HUMAN Isoform 2 of Heterogeneous nuclear ribonucleoprotein M OS=Homo sapiens OX=9606 GN=HNRNPM	2	12	12	12	7	8	8	5	9	9	0	0	0	7	8	8	5	9	9	0	0	0	7	8	8	5	9	9	0	0	0	22.2	22.2	22.2	77.515	730	730;691	0	323.31	By MS/MS	By MS/MS	By MS/MS
P52597	P52597	6	6	6	Heterogeneous nuclear ribonucleoprotein F;Heterogeneous nuclear ribonucleoprotein F, N-terminally processed	HNRNPF	sp|P52597|HNRPF_HUMAN Heterogeneous nuclear ribonucleoprotein F OS=Homo sapiens OX=9606 GN=HNRNPF PE=1 SV=3	1	6	6	6	2	1	1	2	5	5	0	1	0	2	1	1	2	5	5	0	1	0	2	1	1	2	5	5	0	1	0	31.6	31.6	31.6	45.671	415	415	0	177.34	By MS/MS	By MS/MS	By MS/MS
P55084;P55084-2	P55084;P55084-2	1;1	1;1	1;1	Trifunctional enzyme subunit beta, mitochondrial;3-ketoacyl-CoA thiolase	HADHB	sp|P55084|ECHB_HUMAN Trifunctional enzyme subunit beta, mitochondrial OS=Homo sapiens OX=9606 GN=HADHB PE=1 SV=3;sp|P55084-2|ECHB_HUMAN Isoform 2 of Trifunctional enzyme subunit beta, mitochondrial OS=Homo sapiens OX=9606 GN=HADHB	2	1	1	1	0	0	1	0	0	0	0	0	0	0	0	1	0	0	0	0	0	0	0	0	1	0	0	0	0	0	0	7.2	7.2	7.2	51.294	474	474;452	0	0.40758	None	None	By MS/MS
P55265-5;P55265;P55265-3;P55265-2;P55265-4	P55265-5;P55265;P55265-3;P55265-2;P55265-4	2;1;1;1;1	2;1;1;1;1	2;1;1;1;1	Double-stranded RNA-specific adenosine deaminase	ADAR	sp|P55265-5|DSRAD_HUMAN Isoform 5 of Double-stranded RNA-specific adenosine deaminase OS=Homo sapiens OX=9606 GN=ADAR;sp|P55265|DSRAD_HUMAN Double-stranded RNA-specific adenosine deaminase OS=Homo sapiens OX=9606 GN=ADAR PE=1 SV=4;sp|P55265-3|DSRAD_HUMAN I	5	2	2	2	1	0	0	0	0	0	2	2	1	1	0	0	0	0	0	2	2	1	1	0	0	0	0	0	2	2	1	4.8	4.8	4.8	103.64	931	931;1226;1181;1200;1269	0	16.44	By matching	None	None
P55291	P55291	1	1	1	Cadherin-15	CDH15	sp|P55291|CAD15_HUMAN Cadherin-15 OS=Homo sapiens OX=9606 GN=CDH15 PE=1 SV=1	1	1	1	1	1	1	1	1	1	1	1	0	1	1	1	1	1	1	1	1	0	1	1	1	1	1	1	1	1	0	1	2.3	2.3	2.3	88.915	814	814	0	2.8002	By MS/MS	By matching	By MS/MS
P55795	P55795	3	2	2	Heterogeneous nuclear ribonucleoprotein H2;Heterogeneous nuclear ribonucleoprotein H2, N-terminally processed	HNRNPH2	sp|P55795|HNRH2_HUMAN Heterogeneous nuclear ribonucleoprotein H2 OS=Homo sapiens OX=9606 GN=HNRNPH2 PE=1 SV=1	1	3	2	2	0	1	1	1	0	1	0	1	0	0	0	0	1	0	1	0	1	0	0	0	0	1	0	1	0	1	0	11.8	9.6	9.6	49.263	449	449	0	26.611	None	By matching	By matching
P60709;P68133;P62736;P63267;P68032;P63267-2;Q6S8J3;A5A3E0;P0CG38;Q562R1;P0CG39	P60709;P68133;P62736;P63267;P68032	11;7;7;7;7;3;2;2;2;1;1	1;0;0;0;0;0;0;0;0;0;0	1;0;0;0;0;0;0;0;0;0;0	Actin, cytoplasmic 1;Actin, cytoplasmic 1, N-terminally processed;Actin, alpha skeletal muscle;Actin, alpha skeletal muscle, intermediate form;Actin, aortic smooth muscle;Actin, aortic smooth muscle, intermediate form;Actin, gamma-enteric smooth muscle;Actin, gamma-enteric smooth muscle, intermediate form;Actin, alpha cardiac muscle 1;Actin, alpha cardiac muscle 1, intermediate form	ACTB;ACTA1;ACTA2;ACTG2;ACTC1	sp|P60709|ACTB_HUMAN Actin, cytoplasmic 1 OS=Homo sapiens OX=9606 GN=ACTB PE=1 SV=1;sp|P68133|ACTS_HUMAN Actin, alpha skeletal muscle OS=Homo sapiens OX=9606 GN=ACTA1 PE=1 SV=1;sp|P62736|ACTA_HUMAN Actin, aortic smooth muscle OS=Homo sapiens OX=9606 GN=ACT	11	11	1	1	10	9	11	3	4	5	4	3	3	1	1	1	0	0	0	0	0	0	1	1	1	0	0	0	0	0	0	43.5	4.5	4.5	41.736	375	375;377;377;376;377;333;1075;1075;1075;376;1038	0	17.888	By MS/MS	By MS/MS	By MS/MS
P60981	P60981	1	1	1	Destrin	DSTN	sp|P60981|DEST_HUMAN Destrin OS=Homo sapiens OX=9606 GN=DSTN PE=1 SV=3	1	1	1	1	0	1	0	0	0	0	0	0	0	0	1	0	0	0	0	0	0	0	0	1	0	0	0	0	0	0	0	10.9	10.9	10.9	18.506	165	165	0	17.682	None	By MS/MS	None
P61247	P61247	9	9	9	Small ribosomal subunit protein eS1	RPS3A	sp|P61247|RS3A_HUMAN 40S ribosomal protein S3a OS=Homo sapiens OX=9606 GN=RPS3A PE=1 SV=2	1	9	9	9	6	5	8	3	4	3	3	2	2	6	5	8	3	4	3	3	2	2	6	5	8	3	4	3	3	2	2	52.3	52.3	52.3	29.945	264	264	0	72.961	By MS/MS	By MS/MS	By MS/MS
P61254	P61254	12	12	4	Large ribosomal subunit protein uL24	RPL26	sp|P61254|RL26_HUMAN 60S ribosomal protein L26 OS=Homo sapiens OX=9606 GN=RPL26 PE=1 SV=1	1	12	12	4	11	11	9	4	5	7	4	3	1	11	11	9	4	5	7	4	3	1	4	4	3	1	1	2	2	0	0	57.9	57.9	8.3	17.258	145	145	0	57.26	By MS/MS	By MS/MS	By MS/MS
P61313;P61313-2	P61313	16;6	16;6	16;6	Large ribosomal subunit protein eL15	RPL15	sp|P61313|RL15_HUMAN 60S ribosomal protein L15 OS=Homo sapiens OX=9606 GN=RPL15 PE=1 SV=2	2	16	16	16	13	10	12	8	7	9	1	1	1	13	10	12	8	7	9	1	1	1	13	10	12	8	7	9	1	1	1	60.8	60.8	60.8	24.146	204	204;145	0	292.59	By MS/MS	By MS/MS	By MS/MS
P61353	P61353	6	6	6	Large ribosomal subunit protein eL27	RPL27	sp|P61353|RL27_HUMAN 60S ribosomal protein L27 OS=Homo sapiens OX=9606 GN=RPL27 PE=1 SV=2	1	6	6	6	5	3	2	1	1	0	0	0	0	5	3	2	1	1	0	0	0	0	5	3	2	1	1	0	0	0	0	44.1	44.1	44.1	15.798	136	136	0	73.288	By MS/MS	By MS/MS	By MS/MS
P61513;A6NKH3	P61513	6;2	6;2	6;2	Large ribosomal subunit protein eL43	RPL37A	sp|P61513|RL37A_HUMAN 60S ribosomal protein L37a OS=Homo sapiens OX=9606 GN=RPL37A PE=1 SV=2	2	6	6	6	6	6	5	2	1	2	0	0	0	6	6	5	2	1	2	0	0	0	6	6	5	2	1	2	0	0	0	60.9	60.9	60.9	10.275	92	92;93	0	39.536	By MS/MS	By MS/MS	By MS/MS
P61923;P61923-5	P61923;P61923-5	1;1	1;1	1;1	Coatomer subunit zeta-1	COPZ1	sp|P61923|COPZ1_HUMAN Coatomer subunit zeta-1 OS=Homo sapiens OX=9606 GN=COPZ1 PE=1 SV=1;sp|P61923-5|COPZ1_HUMAN Isoform 5 of Coatomer subunit zeta-1 OS=Homo sapiens OX=9606 GN=COPZ1	2	1	1	1	1	0	1	0	0	0	0	0	0	1	0	1	0	0	0	0	0	0	1	0	1	0	0	0	0	0	0	7.9	7.9	7.9	20.198	177	177;160	0	2.8057	By MS/MS	None	By MS/MS
P61927	P61927	4	4	4	Large ribosomal subunit protein eL37	RPL37	sp|P61927|RL37_HUMAN 60S ribosomal protein L37 OS=Homo sapiens OX=9606 GN=RPL37 PE=1 SV=2	1	4	4	4	4	3	2	1	3	0	0	0	0	4	3	2	1	3	0	0	0	0	4	3	2	1	3	0	0	0	0	38.1	38.1	38.1	11.078	97	97	0	1.3229	By MS/MS	By MS/MS	By MS/MS
P62081	P62081	4	4	4	Small ribosomal subunit protein eS7	RPS7	sp|P62081|RS7_HUMAN 40S ribosomal protein S7 OS=Homo sapiens OX=9606 GN=RPS7 PE=1 SV=1	1	4	4	4	4	3	4	0	2	1	0	0	0	4	3	4	0	2	1	0	0	0	4	3	4	0	2	1	0	0	0	25.8	25.8	25.8	22.127	194	194	0	61.826	By MS/MS	By MS/MS	By MS/MS
P62241	P62241	12	12	12	Small ribosomal subunit protein eS8	RPS8	sp|P62241|RS8_HUMAN 40S ribosomal protein S8 OS=Homo sapiens OX=9606 GN=RPS8 PE=1 SV=2	1	12	12	12	12	10	12	3	6	8	4	4	3	12	10	12	3	6	8	4	4	3	12	10	12	3	6	8	4	4	3	60.1	60.1	60.1	24.205	208	208	0	248.52	By MS/MS	By MS/MS	By MS/MS
P62244	P62244	2	2	2	Small ribosomal subunit protein uS8	RPS15A	sp|P62244|RS15A_HUMAN 40S ribosomal protein S15a OS=Homo sapiens OX=9606 GN=RPS15A PE=1 SV=2	1	2	2	2	2	2	1	0	0	0	0	0	0	2	2	1	0	0	0	0	0	0	2	2	1	0	0	0	0	0	0	21.5	21.5	21.5	14.839	130	130	0	9.4751	By MS/MS	By MS/MS	By MS/MS
P62249	P62249	2	2	2	Small ribosomal subunit protein uS9	RPS16	sp|P62249|RS16_HUMAN 40S ribosomal protein S16 OS=Homo sapiens OX=9606 GN=RPS16 PE=1 SV=2	1	2	2	2	2	2	1	0	0	0	0	0	0	2	2	1	0	0	0	0	0	0	2	2	1	0	0	0	0	0	0	15.8	15.8	15.8	16.445	146	146	0	1.9542	By MS/MS	By MS/MS	By matching
P62263	P62263	4	4	4	Small ribosomal subunit protein uS11	RPS14	sp|P62263|RS14_HUMAN 40S ribosomal protein S14 OS=Homo sapiens OX=9606 GN=RPS14 PE=1 SV=3	1	4	4	4	2	3	2	0	1	0	0	0	0	2	3	2	0	1	0	0	0	0	2	3	2	0	1	0	0	0	0	34.4	34.4	34.4	16.273	151	151	0	7.16	By MS/MS	By MS/MS	By MS/MS
P62266	P62266	12	12	12	Small ribosomal subunit protein uS12	RPS23	sp|P62266|RS23_HUMAN 40S ribosomal protein S23 OS=Homo sapiens OX=9606 GN=RPS23 PE=1 SV=3	1	12	12	12	11	10	9	1	5	5	1	1	1	11	10	9	1	5	5	1	1	1	11	10	9	1	5	5	1	1	1	65	65	65	15.807	143	143	0	176.66	By MS/MS	By MS/MS	By MS/MS
P62269	P62269	2	2	2	Small ribosomal subunit protein uS13	RPS18	sp|P62269|RS18_HUMAN 40S ribosomal protein S18 OS=Homo sapiens OX=9606 GN=RPS18 PE=1 SV=3	1	2	2	2	2	1	1	0	0	0	0	0	0	2	1	1	0	0	0	0	0	0	2	1	1	0	0	0	0	0	0	15.1	15.1	15.1	17.718	152	152	0	0.36068	By MS/MS	By MS/MS	By MS/MS
P62273;P62273-2	P62273;P62273-2	3;3	3;3	3;3	Small ribosomal subunit protein uS14	RPS29	sp|P62273|RS29_HUMAN 40S ribosomal protein S29 OS=Homo sapiens OX=9606 GN=RPS29 PE=1 SV=2;sp|P62273-2|RS29_HUMAN Isoform 2 of 40S ribosomal protein S29 OS=Homo sapiens OX=9606 GN=RPS29	2	3	3	3	3	3	3	1	2	1	1	0	0	3	3	3	1	2	1	1	0	0	3	3	3	1	2	1	1	0	0	33.9	33.9	33.9	6.6767	56	56;67	0	56.306	By MS/MS	By MS/MS	By MS/MS
P62277	P62277	11	11	11	Small ribosomal subunit protein uS15	RPS13	sp|P62277|RS13_HUMAN 40S ribosomal protein S13 OS=Homo sapiens OX=9606 GN=RPS13 PE=1 SV=2	1	11	11	11	10	7	10	2	3	4	0	0	2	10	7	10	2	3	4	0	0	2	10	7	10	2	3	4	0	0	2	62.3	62.3	62.3	17.222	151	151	0	198.62	By MS/MS	By MS/MS	By MS/MS
P62304	P62304	1	1	1	Small nuclear ribonucleoprotein E	SNRPE	sp|P62304|RUXE_HUMAN Small nuclear ribonucleoprotein E OS=Homo sapiens OX=9606 GN=SNRPE PE=1 SV=1	1	1	1	1	0	0	0	0	1	0	0	0	0	0	0	0	0	1	0	0	0	0	0	0	0	0	1	0	0	0	0	17.4	17.4	17.4	10.803	92	92	0	2.2235	None	None	None
P62314	P62314	2	2	2	Small nuclear ribonucleoprotein Sm D1	SNRPD1	sp|P62314|SMD1_HUMAN Small nuclear ribonucleoprotein Sm D1 OS=Homo sapiens OX=9606 GN=SNRPD1 PE=1 SV=1	1	2	2	2	0	2	1	0	1	0	0	0	0	0	2	1	0	1	0	0	0	0	0	2	1	0	1	0	0	0	0	18.5	18.5	18.5	13.281	119	119	0	30.871	None	By MS/MS	By matching
P62424	P62424	17	17	17	Large ribosomal subunit protein eL8	RPL7A	sp|P62424|RL7A_HUMAN 60S ribosomal protein L7a OS=Homo sapiens OX=9606 GN=RPL7A PE=1 SV=2	1	17	17	17	17	17	16	7	9	8	1	1	1	17	17	16	7	9	8	1	1	1	17	17	16	7	9	8	1	1	1	51.5	51.5	51.5	29.995	266	266	0	267.33	By MS/MS	By MS/MS	By MS/MS
P62701;P22090;Q8TD47	P62701	7;3;3	7;3;3	7;3;3	Small ribosomal subunit protein eS4, X isoform	RPS4X	sp|P62701|RS4X_HUMAN 40S ribosomal protein S4, X isoform OS=Homo sapiens OX=9606 GN=RPS4X PE=1 SV=2	3	7	7	7	6	3	7	0	1	2	1	0	0	6	3	7	0	1	2	1	0	0	6	3	7	0	1	2	1	0	0	36.9	36.9	36.9	29.597	263	263;263;263	0	10.491	By MS/MS	By MS/MS	By MS/MS
P62750	P62750	10	10	10	Large ribosomal subunit protein uL23	RPL23A	sp|P62750|RL23A_HUMAN 60S ribosomal protein L23a OS=Homo sapiens OX=9606 GN=RPL23A PE=1 SV=1	1	10	10	10	9	8	9	4	5	5	4	2	5	9	8	9	4	5	5	4	2	5	9	8	9	4	5	5	4	2	5	61.5	61.5	61.5	17.695	156	156	0	124.5	By MS/MS	By MS/MS	By MS/MS
P62753	P62753	14	14	14	Small ribosomal subunit protein eS6	RPS6	sp|P62753|RS6_HUMAN 40S ribosomal protein S6 OS=Homo sapiens OX=9606 GN=RPS6 PE=1 SV=1	1	14	14	14	13	11	13	4	6	5	5	3	2	13	11	13	4	6	5	5	3	2	13	11	13	4	6	5	5	3	2	59.8	59.8	59.8	28.68	249	249	0	194.64	By MS/MS	By MS/MS	By MS/MS
P62805	P62805	12	12	12	Histone H4	H4C1	sp|P62805|H4_HUMAN Histone H4 OS=Homo sapiens OX=9606 GN=H4C1 PE=1 SV=2	1	12	12	12	11	11	11	7	7	8	5	4	4	11	11	11	7	7	8	5	4	4	11	11	11	7	7	8	5	4	4	71.8	71.8	71.8	11.367	103	103	0	200.22	By MS/MS	By MS/MS	By MS/MS
P62807;Q93079;Q99877;P58876;Q5QNW6;Q99879;Q5QNW6-2;O60814;P57053;Q96A08	P62807;Q93079;Q99877;P58876;Q5QNW6;Q99879;Q5QNW6-2;O60814;P57053	19;18;18;18;18;18;18;17;16;9	19;18;18;18;18;18;18;17;16;9	0;0;0;0;0;0;0;0;0;0	Histone H2B type 1-C/E/F/G/I;Histone H2B type 1-H;Histone H2B type 1-N;Histone H2B type 1-D;Histone H2B type 2-F;Histone H2B type 1-M;Histone H2B type 1-K;Histone H2B type F-S	H2BC4;H2BC9;H2BC15;H2BC5;H2BC18;H2BC14;H2BC12;H2BC12L	sp|P62807|H2B1C_HUMAN Histone H2B type 1-C/E/F/G/I OS=Homo sapiens OX=9606 GN=H2BC4 PE=1 SV=4;sp|Q93079|H2B1H_HUMAN Histone H2B type 1-H OS=Homo sapiens OX=9606 GN=H2BC9 PE=1 SV=3;sp|Q99877|H2B1N_HUMAN Histone H2B type 1-N OS=Homo sapiens OX=9606 GN=H2BC15	10	19	19	0	19	18	18	14	15	15	9	9	10	19	18	18	14	15	15	9	9	10	0	0	0	0	0	0	0	0	0	83.3	83.3	0	13.906	126	126;126;126;126;126;126;134;126;126;127	0	323.31	By MS/MS	By MS/MS	By MS/MS
P62841	P62841	8	8	8	Small ribosomal subunit protein uS19	RPS15	sp|P62841|RS15_HUMAN 40S ribosomal protein S15 OS=Homo sapiens OX=9606 GN=RPS15 PE=1 SV=2	1	8	8	8	8	6	7	4	3	4	2	4	2	8	6	7	4	3	4	2	4	2	8	6	7	4	3	4	2	4	2	77.2	77.2	77.2	17.04	145	145	0	323.31	By MS/MS	By MS/MS	By MS/MS
P62847;P62847-2;P62847-3;P62847-4	P62847;P62847-2;P62847-3;P62847-4	7;7;7;7	7;7;7;7	6;6;6;6	Small ribosomal subunit protein eS24	RPS24	sp|P62847|RS24_HUMAN 40S ribosomal protein S24 OS=Homo sapiens OX=9606 GN=RPS24 PE=1 SV=1;sp|P62847-2|RS24_HUMAN Isoform 2 of 40S ribosomal protein S24 OS=Homo sapiens OX=9606 GN=RPS24;sp|P62847-3|RS24_HUMAN Isoform 3 of 40S ribosomal protein S24 OS=Homo s	4	7	7	6	4	4	4	2	3	3	1	2	2	4	4	4	2	3	3	1	2	2	4	4	4	2	3	3	1	2	2	36.1	36.1	33.8	15.423	133	133;130;132;289	0	52.204	By MS/MS	By MS/MS	By MS/MS
P62851	P62851	3	3	3	Small ribosomal subunit protein eS25	RPS25	sp|P62851|RS25_HUMAN 40S ribosomal protein S25 OS=Homo sapiens OX=9606 GN=RPS25 PE=1 SV=1	1	3	3	3	3	3	3	0	0	0	0	0	0	3	3	3	0	0	0	0	0	0	3	3	3	0	0	0	0	0	0	24	24	24	13.742	125	125	0	0.87392	By MS/MS	By MS/MS	By MS/MS
P62854;Q5JNZ5	P62854	5;2	5;2	5;2	Small ribosomal subunit protein eS26	RPS26	sp|P62854|RS26_HUMAN 40S ribosomal protein S26 OS=Homo sapiens OX=9606 GN=RPS26 PE=1 SV=3	2	5	5	5	4	5	4	3	3	4	3	3	3	4	5	4	3	3	4	3	3	3	4	5	4	3	3	4	3	3	3	47	47	47	13.015	115	115;115	0	310.93	By MS/MS	By MS/MS	By MS/MS
P62861	P62861	1	1	1	Ubiquitin-like FUBI-ribosomal protein eS30 fusion protein;Ubiquitin-like protein FUBI;Small ribosomal subunit protein eS30	FAU	sp|P62861|RS30_HUMAN FAU ubiquitin-like and ribosomal protein S30 OS=Homo sapiens OX=9606 GN=FAU PE=1 SV=2	1	1	1	1	1	1	1	0	0	0	0	0	0	1	1	1	0	0	0	0	0	0	1	1	1	0	0	0	0	0	0	8.3	8.3	8.3	14.39	133	133	0	1.061	By MS/MS	By MS/MS	By MS/MS
P62879;P62873;P62879-2;P62873-2	P62879;P62873;P62879-2	4;2;2;1	4;2;2;1	4;2;2;1	Guanine nucleotide-binding protein G(I)/G(S)/G(T) subunit beta-2;Guanine nucleotide-binding protein G(I)/G(S)/G(T) subunit beta-1	GNB2;GNB1	sp|P62879|GBB2_HUMAN Guanine nucleotide-binding protein G(I)/G(S)/G(T) subunit beta-2 OS=Homo sapiens OX=9606 GN=GNB2 PE=1 SV=3;sp|P62873|GBB1_HUMAN Guanine nucleotide-binding protein G(I)/G(S)/G(T) subunit beta-1 OS=Homo sapiens OX=9606 GN=GNB1 PE=1 SV=3;	4	4	4	4	0	0	0	1	0	4	0	0	0	0	0	0	1	0	4	0	0	0	0	0	0	1	0	4	0	0	0	34.4	34.4	34.4	37.331	340	340;340;240;332	0	61.715	None	None	None
P62888	P62888	8	8	8	Large ribosomal subunit protein eL30	RPL30	sp|P62888|RL30_HUMAN 60S ribosomal protein L30 OS=Homo sapiens OX=9606 GN=RPL30 PE=1 SV=2	1	8	8	8	6	5	5	1	2	2	0	0	0	6	5	5	1	2	2	0	0	0	6	5	5	1	2	2	0	0	0	72.2	72.2	72.2	12.784	115	115	0	54.76	By MS/MS	By MS/MS	By MS/MS
P62899;P62899-3;P62899-2	P62899;P62899-3;P62899-2	5;4;4	5;4;4	5;4;4	Large ribosomal subunit protein eL31	RPL31	sp|P62899|RL31_HUMAN 60S ribosomal protein L31 OS=Homo sapiens OX=9606 GN=RPL31 PE=1 SV=1;sp|P62899-3|RL31_HUMAN Isoform 3 of 60S ribosomal protein L31 OS=Homo sapiens OX=9606 GN=RPL31;sp|P62899-2|RL31_HUMAN Isoform 2 of 60S ribosomal protein L31 OS=Homo s	3	5	5	5	5	4	5	0	1	1	0	0	1	5	4	5	0	1	1	0	0	1	5	4	5	0	1	1	0	0	1	60.8	60.8	60.8	14.463	125	125;121;128	0	76.186	By MS/MS	By MS/MS	By MS/MS
P62906	P62906	6	6	6	Large ribosomal subunit protein uL1	RPL10A	sp|P62906|RL10A_HUMAN 60S ribosomal protein L10a OS=Homo sapiens OX=9606 GN=RPL10A PE=1 SV=2	1	6	6	6	4	1	5	1	2	2	0	0	0	4	1	5	1	2	2	0	0	0	4	1	5	1	2	2	0	0	0	33.6	33.6	33.6	24.831	217	217	0	47.442	By MS/MS	By MS/MS	By MS/MS
P62910	P62910	10	10	10	Large ribosomal subunit protein eL32	RPL32	sp|P62910|RL32_HUMAN 60S ribosomal protein L32 OS=Homo sapiens OX=9606 GN=RPL32 PE=1 SV=2	1	10	10	10	9	9	10	3	3	4	3	3	3	9	9	10	3	3	4	3	3	3	9	9	10	3	3	4	3	3	3	73.3	73.3	73.3	15.86	135	135	0	80.013	By MS/MS	By MS/MS	By MS/MS
P62913;P62913-2	P62913;P62913-2	3;3	3;3	3;3	Large ribosomal subunit protein uL5	RPL11	sp|P62913|RL11_HUMAN 60S ribosomal protein L11 OS=Homo sapiens OX=9606 GN=RPL11 PE=1 SV=2;sp|P62913-2|RL11_HUMAN Isoform 2 of 60S ribosomal protein L11 OS=Homo sapiens OX=9606 GN=RPL11	2	3	3	3	2	2	1	0	0	0	0	0	0	2	2	1	0	0	0	0	0	0	2	2	1	0	0	0	0	0	0	20.8	20.8	20.8	20.252	178	178;177	0	3.7793	By MS/MS	By MS/MS	By matching
P62917	P62917	12	12	12	Large ribosomal subunit protein uL2	RPL8	sp|P62917|RL8_HUMAN 60S ribosomal protein L8 OS=Homo sapiens OX=9606 GN=RPL8 PE=1 SV=2	1	12	12	12	11	12	11	3	5	2	0	0	1	11	12	11	3	5	2	0	0	1	11	12	11	3	5	2	0	0	1	42.4	42.4	42.4	28.024	257	257	0	53.449	By MS/MS	By MS/MS	By MS/MS
P62979;P0CG48;P0CG47;P62987	P62979	9;3;3;3	9;3;3;3	9;3;3;3	Ubiquitin-ribosomal protein eS31 fusion protein;Ubiquitin;Small ribosomal subunit protein eS31	RPS27A	sp|P62979|RS27A_HUMAN Ubiquitin-40S ribosomal protein S27a OS=Homo sapiens OX=9606 GN=RPS27A PE=1 SV=2	4	9	9	9	6	6	7	1	1	2	0	0	0	6	6	7	1	1	2	0	0	0	6	6	7	1	1	2	0	0	0	56.4	56.4	56.4	17.965	156	156;685;229;128	0	27.666	By MS/MS	By MS/MS	By MS/MS
P62995;P62995-3	P62995;P62995-3	7;6	7;6	7;6	Transformer-2 protein homolog beta	TRA2B	sp|P62995|TRA2B_HUMAN Transformer-2 protein homolog beta OS=Homo sapiens OX=9606 GN=TRA2B PE=1 SV=1;sp|P62995-3|TRA2B_HUMAN Isoform 3 of Transformer-2 protein homolog beta OS=Homo sapiens OX=9606 GN=TRA2B	2	7	7	7	5	5	5	2	4	4	0	0	0	5	5	5	2	4	4	0	0	0	5	5	5	2	4	4	0	0	0	39.2	39.2	39.2	33.665	288	288;188	0	53.852	By MS/MS	By MS/MS	By MS/MS
P63261	P63261	12	12	2	Actin, cytoplasmic 2;Actin, cytoplasmic 2, N-terminally processed	ACTG1	sp|P63261|ACTG_HUMAN Actin, cytoplasmic 2 OS=Homo sapiens OX=9606 GN=ACTG1 PE=1 SV=1	1	12	12	2	11	10	12	4	5	6	5	4	4	11	10	12	4	5	6	5	4	4	2	2	2	1	1	1	1	1	1	43.7	43.7	4.8	41.792	375	375	0	323.31	By MS/MS	By MS/MS	By MS/MS
P67809;P16989;P16989-2;P16989-3;Q9Y2T7	P67809	11;2;2;2;1	11;2;2;2;1	11;2;2;2;1	Y-box-binding protein 1	YBX1	sp|P67809|YBOX1_HUMAN Y-box-binding protein 1 OS=Homo sapiens OX=9606 GN=YBX1 PE=1 SV=3	5	11	11	11	7	7	6	2	3	1	5	4	3	7	7	6	2	3	1	5	4	3	7	7	6	2	3	1	5	4	3	57.1	57.1	57.1	35.924	324	324;372;303;342;364	0	96.434	By MS/MS	By MS/MS	By MS/MS
P68104;Q5VTE0;Q05639	P68104;Q5VTE0;Q05639	5;5;3	5;5;3	5;5;3	Elongation factor 1-alpha 1;Putative elongation factor 1-alpha-like 3;Elongation factor 1-alpha 2	EEF1A1;EEF1A1P5;EEF1A2	sp|P68104|EF1A1_HUMAN Elongation factor 1-alpha 1 OS=Homo sapiens OX=9606 GN=EEF1A1 PE=1 SV=1;sp|Q5VTE0|EF1A3_HUMAN Putative elongation factor 1-alpha-like 3 OS=Homo sapiens OX=9606 GN=EEF1A1P5 PE=5 SV=1;sp|Q05639|EF1A2_HUMAN Elongation factor 1-alpha 2 OS	3	5	5	5	3	1	4	1	1	0	0	0	0	3	1	4	1	1	0	0	0	0	3	1	4	1	1	0	0	0	0	19.5	19.5	19.5	50.14	462	462;462;463	0	77.607	By MS/MS	By matching	By MS/MS
P68363;P68363-2;Q71U36;Q71U36-2;P68366;P68366-2;P0DPH8;P0DPH7;Q6PEY2;P0DPH7-2;Q9BQE3;Q9NY65;Q9NY65-2	P68363;P68363-2;Q71U36;Q71U36-2;P68366;P68366-2;P0DPH8;P0DPH7;Q6PEY2;P0DPH7-2	10;10;9;9;7;7;7;7;6;6;4;4;4	10;10;9;9;7;7;7;7;6;6;4;4;4	10;10;9;9;7;7;7;7;6;6;4;4;4	Tubulin alpha-1B chain;Detyrosinated tubulin alpha-1B chain;Tubulin alpha-1A chain;Detyrosinated tubulin alpha-1A chain;Tubulin alpha-4A chain;Tubulin alpha-3D chain;Detyrosinated tubulin alpha-3D chain;Tubulin alpha-3C chain;Detyrosinated tubulin alpha-3C chain;Tubulin alpha-3E chain;Detyrosinated tubulin alpha-3E chain	TUBA1B;TUBA1A;TUBA4A;TUBA3D;TUBA3C;TUBA3E	sp|P68363|TBA1B_HUMAN Tubulin alpha-1B chain OS=Homo sapiens OX=9606 GN=TUBA1B PE=1 SV=1;sp|P68363-2|TBA1B_HUMAN Isoform 2 of Tubulin alpha-1B chain OS=Homo sapiens OX=9606 GN=TUBA1B;sp|Q71U36|TBA1A_HUMAN Tubulin alpha-1A chain OS=Homo sapiens OX=9606 GN=T	13	10	10	10	8	4	6	1	3	1	1	1	0	8	4	6	1	3	1	1	1	0	8	4	6	1	3	1	1	1	0	32.2	32.2	32.2	50.151	451	451;335;451;416;448;433;450;450;450;418;449;449;383	0	241.36	By MS/MS	By MS/MS	By MS/MS
P68371;P04350;A6NNZ2	P68371;P04350	8;7;3	8;7;3	1;1;0	Tubulin beta-4B chain;Tubulin beta-4A chain	TUBB4B;TUBB4A	sp|P68371|TBB4B_HUMAN Tubulin beta-4B chain OS=Homo sapiens OX=9606 GN=TUBB4B PE=1 SV=1;sp|P04350|TBB4A_HUMAN Tubulin beta-4A chain OS=Homo sapiens OX=9606 GN=TUBB4A PE=1 SV=2	3	8	8	1	7	5	8	3	6	6	3	2	2	7	5	8	3	6	6	3	2	2	1	1	1	1	1	1	1	1	1	33.3	33.3	4.3	49.83	445	445;444;444	0	257.67	By MS/MS	By MS/MS	By MS/MS
P68431;P84243;Q71DI3;Q16695;Q6NXT2;Q5TEC6	P68431;P84243;Q71DI3;Q16695;Q6NXT2;Q5TEC6	8;6;6;6;6;4	8;6;6;6;6;4	8;6;6;6;6;4	Histone H3.1;Histone H3.3;Histone H3.2;Histone H3.1t;Histone H3.3C;Histone H3-7	H3C1;H3-3A;H3C15;H3-4;H3-5;H3-7	sp|P68431|H31_HUMAN Histone H3.1 OS=Homo sapiens OX=9606 GN=H3C1 PE=1 SV=2;sp|P84243|H33_HUMAN Histone H3.3 OS=Homo sapiens OX=9606 GN=H3-3A PE=1 SV=2;sp|Q71DI3|H32_HUMAN Histone H3.2 OS=Homo sapiens OX=9606 GN=H3C15 PE=1 SV=3;sp|Q16695|H31T_HUMAN Histone	6	8	8	8	6	5	5	5	4	4	3	3	2	6	5	5	5	4	4	3	3	2	6	5	5	5	4	4	3	3	2	50.7	50.7	50.7	15.404	136	136;136;136;136;135;136	0	208.89	By MS/MS	By MS/MS	By MS/MS
P82650;P82650-2	P82650;P82650-2	1;1	1;1	1;1	Small ribosomal subunit protein mS22	MRPS22	sp|P82650|RT22_HUMAN 28S ribosomal protein S22, mitochondrial OS=Homo sapiens OX=9606 GN=MRPS22 PE=1 SV=1;sp|P82650-2|RT22_HUMAN Isoform 2 of 28S ribosomal protein S22, mitochondrial OS=Homo sapiens OX=9606 GN=MRPS22	2	1	1	1	1	1	0	0	0	1	0	0	0	1	1	0	0	0	1	0	0	0	1	1	0	0	0	1	0	0	0	2.2	2.2	2.2	41.28	360	360;168	0.0069444	0.083402	By MS/MS	By MS/MS	None
P82663;P82663-3;P82663-2	P82663;P82663-3;P82663-2	1;1;1	1;1;1	1;1;1	Small ribosomal subunit protein mS25	MRPS25	sp|P82663|RT25_HUMAN 28S ribosomal protein S25, mitochondrial OS=Homo sapiens OX=9606 GN=MRPS25 PE=1 SV=1;sp|P82663-3|RT25_HUMAN Isoform 3 of 28S ribosomal protein S25, mitochondrial OS=Homo sapiens OX=9606 GN=MRPS25;sp|P82663-2|RT25_HUMAN Isoform 2 of 28S	3	1	1	1	0	0	0	1	1	1	0	0	0	0	0	0	1	1	1	0	0	0	0	0	0	1	1	1	0	0	0	12.7	12.7	12.7	20.116	173	173;129;145	0	5.8016	None	None	None
P82675;P82675-2	P82675;P82675-2	1;1	1;1	1;1	Small ribosomal subunit protein uS5m	MRPS5	sp|P82675|RT05_HUMAN 28S ribosomal protein S5, mitochondrial OS=Homo sapiens OX=9606 GN=MRPS5 PE=1 SV=2;sp|P82675-2|RT05_HUMAN Isoform 2 of 28S ribosomal protein S5, mitochondrial OS=Homo sapiens OX=9606 GN=MRPS5	2	1	1	1	0	0	0	1	1	1	0	0	0	0	0	0	1	1	1	0	0	0	0	0	0	1	1	1	0	0	0	3.3	3.3	3.3	48.006	430	430;251	0	4.098	None	None	None
P82930	P82930	3	3	3	Small ribosomal subunit protein mS34	MRPS34	sp|P82930|RT34_HUMAN 28S ribosomal protein S34, mitochondrial OS=Homo sapiens OX=9606 GN=MRPS34 PE=1 SV=2	1	3	3	3	2	2	2	1	1	2	0	0	0	2	2	2	1	1	2	0	0	0	2	2	2	1	1	2	0	0	0	16.1	16.1	16.1	25.65	218	218	0	214.23	By MS/MS	By MS/MS	By MS/MS
P82933	P82933	2	2	2	Small ribosomal subunit protein uS9m	MRPS9	sp|P82933|RT09_HUMAN 28S ribosomal protein S9, mitochondrial OS=Homo sapiens OX=9606 GN=MRPS9 PE=1 SV=2	1	2	2	2	1	0	1	0	2	1	0	0	0	1	0	1	0	2	1	0	0	0	1	0	1	0	2	1	0	0	0	14.9	14.9	14.9	45.834	396	396	0	18.381	By matching	None	By MS/MS
P83731	P83731	11	11	11	Large ribosomal subunit protein eL24	RPL24	sp|P83731|RL24_HUMAN 60S ribosomal protein L24 OS=Homo sapiens OX=9606 GN=RPL24 PE=1 SV=1	1	11	11	11	9	8	10	4	5	4	1	1	1	9	8	10	4	5	4	1	1	1	9	8	10	4	5	4	1	1	1	58.6	58.6	58.6	17.779	157	157	0	4.364	By MS/MS	By MS/MS	By MS/MS
P83881;Q969Q0	P83881;Q969Q0	5;4	5;4	5;4	Large ribosomal subunit protein eL42;Ribosomal protein eL42-like	RPL36A;RPL36AL	sp|P83881|RL36A_HUMAN 60S ribosomal protein L36a OS=Homo sapiens OX=9606 GN=RPL36A PE=1 SV=2;sp|Q969Q0|RL36L_HUMAN 60S ribosomal protein L36a-like OS=Homo sapiens OX=9606 GN=RPL36AL PE=1 SV=3	2	5	5	5	5	5	5	2	1	1	1	0	1	5	5	5	2	1	1	1	0	1	5	5	5	2	1	1	1	0	1	32.1	32.1	32.1	12.441	106	106;106	0	5.9456	By MS/MS	By MS/MS	By MS/MS
P84090	P84090	2	2	2	Enhancer of rudimentary homolog	ERH	sp|P84090|ERH_HUMAN Enhancer of rudimentary homolog OS=Homo sapiens OX=9606 GN=ERH PE=1 SV=1	1	2	2	2	1	1	2	0	0	0	1	0	0	1	1	2	0	0	0	1	0	0	1	1	2	0	0	0	1	0	0	31.7	31.7	31.7	12.259	104	104	0	9.8656	By MS/MS	By MS/MS	By MS/MS
P84098	P84098	17	17	17	Large ribosomal subunit protein eL19	RPL19	sp|P84098|RL19_HUMAN 60S ribosomal protein L19 OS=Homo sapiens OX=9606 GN=RPL19 PE=1 SV=1	1	17	17	17	16	14	16	4	4	5	5	3	2	16	14	16	4	4	5	5	3	2	16	14	16	4	4	5	5	3	2	54.6	54.6	54.6	23.466	196	196	0	24.964	By MS/MS	By MS/MS	By MS/MS
Q00325-2	Q00325-2	2	2	2			sp|Q00325-2|MPCP_HUMAN Isoform B of Phosphate carrier protein, mitochondrial OS=Homo sapiens OX=9606 GN=SLC25A3	1	2	2	2	2	1	2	1	1	1	0	1	0	2	1	2	1	1	1	0	1	0	2	1	2	1	1	1	0	1	0	8	8	8	39.958	361	361	0	56.723	By MS/MS	By MS/MS	By MS/MS
Q00577	Q00577	4	2	2	Transcriptional activator protein Pur-alpha	PURA	sp|Q00577|PURA_HUMAN Transcriptional activator protein Pur-alpha OS=Homo sapiens OX=9606 GN=PURA PE=1 SV=2	1	4	2	2	3	1	4	2	4	4	0	0	0	1	0	2	1	2	2	0	0	0	1	0	2	1	2	2	0	0	0	20.2	13.7	13.7	34.91	322	322	0	35.253	By MS/MS	By matching	By MS/MS
Q00839;Q00839-2	Q00839;Q00839-2	6;6	6;6	6;6	Heterogeneous nuclear ribonucleoprotein U	HNRNPU	sp|Q00839|HNRPU_HUMAN Heterogeneous nuclear ribonucleoprotein U OS=Homo sapiens OX=9606 GN=HNRNPU PE=1 SV=6;sp|Q00839-2|HNRPU_HUMAN Isoform 2 of Heterogeneous nuclear ribonucleoprotein U OS=Homo sapiens OX=9606 GN=HNRNPU	2	6	6	6	5	3	4	0	0	0	0	0	0	5	3	4	0	0	0	0	0	0	5	3	4	0	0	0	0	0	0	9.5	9.5	9.5	90.583	825	825;806	0	49.888	By MS/MS	By MS/MS	By MS/MS
Q02543	Q02543	11	11	11	Large ribosomal subunit protein eL20	RPL18A	sp|Q02543|RL18A_HUMAN 60S ribosomal protein L18a OS=Homo sapiens OX=9606 GN=RPL18A PE=1 SV=2	1	11	11	11	9	8	8	0	1	1	0	0	0	9	8	8	0	1	1	0	0	0	9	8	8	0	1	1	0	0	0	61.9	61.9	61.9	20.762	176	176	0	57.921	By MS/MS	By MS/MS	By MS/MS
Q02878	Q02878	16	16	16	Large ribosomal subunit protein eL6	RPL6	sp|Q02878|RL6_HUMAN 60S ribosomal protein L6 OS=Homo sapiens OX=9606 GN=RPL6 PE=1 SV=3	1	16	16	16	15	16	14	8	8	7	2	1	0	15	16	14	8	8	7	2	1	0	15	16	14	8	8	7	2	1	0	58.3	58.3	58.3	32.728	288	288	0	227.1	By MS/MS	By MS/MS	By MS/MS
Q02978	Q02978	1	1	1	Mitochondrial 2-oxoglutarate/malate carrier protein	SLC25A11	sp|Q02978|M2OM_HUMAN Mitochondrial 2-oxoglutarate/malate carrier protein OS=Homo sapiens OX=9606 GN=SLC25A11 PE=1 SV=3	1	1	1	1	1	1	1	0	0	0	0	0	0	1	1	1	0	0	0	0	0	0	1	1	1	0	0	0	0	0	0	7.6	7.6	7.6	34.061	314	314	0	17.817	By MS/MS	By MS/MS	By MS/MS
Q07020;Q07020-2	Q07020;Q07020-2	6;6	6;6	6;6	Large ribosomal subunit protein eL18	RPL18	sp|Q07020|RL18_HUMAN 60S ribosomal protein L18 OS=Homo sapiens OX=9606 GN=RPL18 PE=1 SV=2;sp|Q07020-2|RL18_HUMAN Isoform 2 of 60S ribosomal protein L18 OS=Homo sapiens OX=9606 GN=RPL18	2	6	6	6	5	5	4	3	4	3	0	0	0	5	5	4	3	4	3	0	0	0	5	5	4	3	4	3	0	0	0	38.8	38.8	38.8	21.634	188	188;159	0	93.777	By MS/MS	By MS/MS	By MS/MS
Q07955	Q07955	1	1	1	Serine/arginine-rich splicing factor 1	SRSF1	sp|Q07955|SRSF1_HUMAN Serine/arginine-rich splicing factor 1 OS=Homo sapiens OX=9606 GN=SRSF1 PE=1 SV=2	1	1	1	1	1	0	0	0	0	0	0	0	0	1	0	0	0	0	0	0	0	0	1	0	0	0	0	0	0	0	0	4	4	4	27.744	248	248	0	0.98713	By MS/MS	None	None
Q08211;Q08211-2	Q08211	12;1	12;1	12;1	ATP-dependent RNA helicase A	DHX9	sp|Q08211|DHX9_HUMAN ATP-dependent RNA helicase A OS=Homo sapiens OX=9606 GN=DHX9 PE=1 SV=4	2	12	12	12	9	5	11	4	3	3	5	4	5	9	5	11	4	3	3	5	4	5	9	5	11	4	3	3	5	4	5	14.8	14.8	14.8	140.96	1270	1270;235	0	323.31	By MS/MS	By MS/MS	By MS/MS
Q12849;Q12849-5	Q12849;Q12849-5	10;8	10;8	10;8	G-rich sequence factor 1	GRSF1	sp|Q12849|GRSF1_HUMAN G-rich sequence factor 1 OS=Homo sapiens OX=9606 GN=GRSF1 PE=1 SV=3;sp|Q12849-5|GRSF1_HUMAN Isoform 2 of G-rich sequence factor 1 OS=Homo sapiens OX=9606 GN=GRSF1	2	10	10	10	6	3	6	7	10	9	0	0	0	6	3	6	7	10	9	0	0	0	6	3	6	7	10	9	0	0	0	36.5	36.5	36.5	53.126	480	480;318	0	323.31	By MS/MS	By MS/MS	By MS/MS
Q12905	Q12905	2	2	2	Interleukin enhancer-binding factor 2	ILF2	sp|Q12905|ILF2_HUMAN Interleukin enhancer-binding factor 2 OS=Homo sapiens OX=9606 GN=ILF2 PE=1 SV=2	1	2	2	2	1	0	2	2	2	2	1	2	1	1	0	2	2	2	2	1	2	1	1	0	2	2	2	2	1	2	1	14.1	14.1	14.1	43.062	390	390	0	98.177	By matching	None	By MS/MS
Q13084	Q13084	4	4	4	Large ribosomal subunit protein bL28m	MRPL28	sp|Q13084|RM28_HUMAN 39S ribosomal protein L28, mitochondrial OS=Homo sapiens OX=9606 GN=MRPL28 PE=1 SV=4	1	4	4	4	2	2	0	0	2	2	0	0	0	2	2	0	0	2	2	0	0	0	2	2	0	0	2	2	0	0	0	20.3	20.3	20.3	30.156	256	256	0	61.835	By MS/MS	By MS/MS	None
Q13085;Q13085-4;Q13085-3;Q13085-2	Q13085;Q13085-4;Q13085-3;Q13085-2	3;3;3;3	3;3;3;3	3;3;3;3	Acetyl-CoA carboxylase 1	ACACA	sp|Q13085|ACACA_HUMAN Acetyl-CoA carboxylase 1 OS=Homo sapiens OX=9606 GN=ACACA PE=1 SV=2;sp|Q13085-4|ACACA_HUMAN Isoform 4 of Acetyl-CoA carboxylase 1 OS=Homo sapiens OX=9606 GN=ACACA;sp|Q13085-3|ACACA_HUMAN Isoform 3 of Acetyl-CoA carboxylase 1 OS=Homo s	4	3	3	3	0	0	0	0	0	3	0	0	0	0	0	0	0	0	3	0	0	0	0	0	0	0	0	3	0	0	0	2.6	2.6	2.6	265.55	2346	2346;2383;2268;2288	0	26.62	None	None	None
Q13310;Q13310-2;Q13310-3	Q13310;Q13310-2;Q13310-3	8;8;8	8;8;8	3;3;3	Polyadenylate-binding protein 4	PABPC4	sp|Q13310|PABP4_HUMAN Polyadenylate-binding protein 4 OS=Homo sapiens OX=9606 GN=PABPC4 PE=1 SV=1;sp|Q13310-2|PABP4_HUMAN Isoform 2 of Polyadenylate-binding protein 4 OS=Homo sapiens OX=9606 GN=PABPC4;sp|Q13310-3|PABP4_HUMAN Isoform 3 of Polyadenylate-bind	3	8	8	3	1	2	2	3	6	6	0	0	0	1	2	2	3	6	6	0	0	0	0	1	1	1	2	2	0	0	0	20.8	20.8	13	70.782	644	644;631;660	0	323.31	By MS/MS	By MS/MS	By MS/MS
Q13509;Q13509-2	Q13509;Q13509-2	5;5	2;2	2;2	Tubulin beta-3 chain	TUBB3	sp|Q13509|TBB3_HUMAN Tubulin beta-3 chain OS=Homo sapiens OX=9606 GN=TUBB3 PE=1 SV=2;sp|Q13509-2|TBB3_HUMAN Isoform 2 of Tubulin beta-3 chain OS=Homo sapiens OX=9606 GN=TUBB3	2	5	2	2	5	3	5	2	3	4	1	1	1	2	1	2	1	1	2	1	1	1	2	1	2	1	1	2	1	1	1	20	13.3	13.3	50.432	450	450;378	0	82.354	By MS/MS	By MS/MS	By MS/MS
Q13595;Q13595-2;Q13595-4;Q13595-3	Q13595;Q13595-2;Q13595-4;Q13595-3	2;2;2;2	2;2;2;2	2;2;2;2	Transformer-2 protein homolog alpha	TRA2A	sp|Q13595|TRA2A_HUMAN Transformer-2 protein homolog alpha OS=Homo sapiens OX=9606 GN=TRA2A PE=1 SV=1;sp|Q13595-2|TRA2A_HUMAN Isoform Short of Transformer-2 protein homolog alpha OS=Homo sapiens OX=9606 GN=TRA2A;sp|Q13595-4|TRA2A_HUMAN Isoform 4 of Transfor	4	2	2	2	1	0	1	1	1	2	0	0	0	1	0	1	1	1	2	0	0	0	1	0	1	1	1	2	0	0	0	13.5	13.5	13.5	32.688	282	282;113;180;181	0	26.082	By MS/MS	None	By MS/MS
Q14204	Q14204	1	1	1	Cytoplasmic dynein 1 heavy chain 1	DYNC1H1	sp|Q14204|DYHC1_HUMAN Cytoplasmic dynein 1 heavy chain 1 OS=Homo sapiens OX=9606 GN=DYNC1H1 PE=1 SV=5	1	1	1	1	1	0	1	0	0	0	0	0	0	1	0	1	0	0	0	0	0	0	1	0	1	0	0	0	0	0	0	0.7	0.7	0.7	532.4	4646	4646	0	23.2	By MS/MS	None	By MS/MS
Q14315;Q14315-2	Q14315;Q14315-2	1;1	1;1	1;1	Filamin-C	FLNC	sp|Q14315|FLNC_HUMAN Filamin-C OS=Homo sapiens OX=9606 GN=FLNC PE=1 SV=3;sp|Q14315-2|FLNC_HUMAN Isoform 2 of Filamin-C OS=Homo sapiens OX=9606 GN=FLNC	2	1	1	1	0	0	0	1	0	0	0	0	0	0	0	0	1	0	0	0	0	0	0	0	0	1	0	0	0	0	0	0.4	0.4	0.4	291.02	2725	2725;2692	0	0.497	None	None	None
Q14690	Q14690	1	1	1	Protein RRP5 homolog	PDCD11	sp|Q14690|RRP5_HUMAN Protein RRP5 homolog OS=Homo sapiens OX=9606 GN=PDCD11 PE=1 SV=3	1	1	1	1	0	0	1	1	0	0	0	0	0	0	0	1	1	0	0	0	0	0	0	0	1	1	0	0	0	0	0	0.9	0.9	0.9	208.7	1871	1871	0	24.676	None	None	By MS/MS
Q15020;Q15020-4	Q15020;Q15020-4	2;2	2;2	2;2	Squamous cell carcinoma antigen recognized by T-cells 3	SART3	sp|Q15020|SART3_HUMAN Squamous cell carcinoma antigen recognized by T-cells 3 OS=Homo sapiens OX=9606 GN=SART3 PE=1 SV=1;sp|Q15020-4|SART3_HUMAN Isoform 4 of Squamous cell carcinoma antigen recognized by T-cells 3 OS=Homo sapiens OX=9606 GN=SART3	2	2	2	2	2	0	1	1	1	1	0	0	0	2	0	1	1	1	1	0	0	0	2	0	1	1	1	1	0	0	0	4.2	4.2	4.2	109.93	963	963;927	0	9.8465	By MS/MS	None	By MS/MS
Q15029;Q15029-2;Q15029-3	Q15029;Q15029-2;Q15029-3	5;5;5	5;5;5	5;5;5	116 kDa U5 small nuclear ribonucleoprotein component	EFTUD2	sp|Q15029|U5S1_HUMAN 116 kDa U5 small nuclear ribonucleoprotein component OS=Homo sapiens OX=9606 GN=EFTUD2 PE=1 SV=1;sp|Q15029-2|U5S1_HUMAN Isoform 2 of 116 kDa U5 small nuclear ribonucleoprotein component OS=Homo sapiens OX=9606 GN=EFTUD2;sp|Q15029-3|U5S	3	5	5	5	3	1	3	2	3	3	0	0	0	3	1	3	2	3	3	0	0	0	3	1	3	2	3	3	0	0	0	11.3	11.3	11.3	109.43	972	972;937;962	0	157.39	By MS/MS	By MS/MS	By MS/MS
Q15393;Q15393-3	Q15393;Q15393-3	2;2	2;2	2;2	Splicing factor 3B subunit 3	SF3B3	sp|Q15393|SF3B3_HUMAN Splicing factor 3B subunit 3 OS=Homo sapiens OX=9606 GN=SF3B3 PE=1 SV=4;sp|Q15393-3|SF3B3_HUMAN Isoform 3 of Splicing factor 3B subunit 3 OS=Homo sapiens OX=9606 GN=SF3B3	2	2	2	2	0	0	0	1	2	2	0	0	0	0	0	0	1	2	2	0	0	0	0	0	0	1	2	2	0	0	0	2.7	2.7	2.7	135.58	1217	1217;399	0	131.67	None	None	None
Q15427	Q15427	1	1	1	Splicing factor 3B subunit 4	SF3B4	sp|Q15427|SF3B4_HUMAN Splicing factor 3B subunit 4 OS=Homo sapiens OX=9606 GN=SF3B4 PE=1 SV=1	1	1	1	1	0	0	0	0	1	0	0	0	0	0	0	0	0	1	0	0	0	0	0	0	0	0	1	0	0	0	0	9	9	9	44.385	424	424	0	7.7962	None	None	None
Q16099	Q16099	1	1	1	Glutamate receptor ionotropic, kainate 4	GRIK4	sp|Q16099|GRIK4_HUMAN Glutamate receptor ionotropic, kainate 4 OS=Homo sapiens OX=9606 GN=GRIK4 PE=2 SV=2	1	1	1	1	1	1	1	1	1	0	0	1	0	1	1	1	1	1	0	0	1	0	1	1	1	1	1	0	0	1	0	3.2	3.2	3.2	107.24	956	956	0.0070175	0.12263	By MS/MS	By MS/MS	By MS/MS
Q16540	Q16540	2	2	2	Large ribosomal subunit protein uL23m	MRPL23	sp|Q16540|RM23_HUMAN 39S ribosomal protein L23, mitochondrial OS=Homo sapiens OX=9606 GN=MRPL23 PE=1 SV=1	1	2	2	2	0	0	0	1	2	1	0	0	0	0	0	0	1	2	1	0	0	0	0	0	0	1	2	1	0	0	0	22.9	22.9	22.9	17.781	153	153	0	14.195	None	None	None
Q16629;Q16629-3;Q16629-2;Q16629-4	Q16629;Q16629-3;Q16629-2;Q16629-4	2;2;2;2	2;2;2;2	2;2;2;2	Serine/arginine-rich splicing factor 7	SRSF7	sp|Q16629|SRSF7_HUMAN Serine/arginine-rich splicing factor 7 OS=Homo sapiens OX=9606 GN=SRSF7 PE=1 SV=1;sp|Q16629-3|SRSF7_HUMAN Isoform 3 of Serine/arginine-rich splicing factor 7 OS=Homo sapiens OX=9606 GN=SRSF7;sp|Q16629-2|SRSF7_HUMAN Isoform 2 of Serine	4	2	2	2	2	2	2	0	0	0	0	0	0	2	2	2	0	0	0	0	0	0	2	2	2	0	0	0	0	0	0	5	5	5	27.366	238	238;132;135;226	0	2.1799	By MS/MS	By MS/MS	By MS/MS
Q6FI13;Q16777	Q6FI13;Q16777	8;8	1;1	1;1	Histone H2A type 2-A;Histone H2A type 2-C	H2AC18;H2AC20	sp|Q6FI13|H2A2A_HUMAN Histone H2A type 2-A OS=Homo sapiens OX=9606 GN=H2AC18 PE=1 SV=3;sp|Q16777|H2A2C_HUMAN Histone H2A type 2-C OS=Homo sapiens OX=9606 GN=H2AC20 PE=1 SV=4	2	8	1	1	8	5	7	5	5	4	3	5	4	1	1	1	0	0	0	0	1	0	1	1	1	0	0	0	0	1	0	64.6	24.6	24.6	14.095	130	130;129	0	198.37	By MS/MS	By MS/MS	By MS/MS
Q16778;P33778;P23527;P06899;Q6DRA6;Q6DN03	Q16778;P33778;P23527;P06899	17;16;16;15;1;1	1;1;1;1;1;1	1;1;1;1;1;1	Histone H2B type 2-E;Histone H2B type 1-B;Histone H2B type 1-O;Histone H2B type 1-J	H2BC21;H2BC3;H2BC17;H2BC11	sp|Q16778|H2B2E_HUMAN Histone H2B type 2-E OS=Homo sapiens OX=9606 GN=H2BC21 PE=1 SV=3;sp|P33778|H2B1B_HUMAN Histone H2B type 1-B OS=Homo sapiens OX=9606 GN=H2BC3 PE=1 SV=2;sp|P23527|H2B1O_HUMAN Histone H2B type 1-O OS=Homo sapiens OX=9606 GN=H2BC17 PE=1 S	6	17	1	1	17	16	16	12	13	13	7	7	8	1	1	1	1	1	1	0	0	0	1	1	1	1	1	1	0	0	0	83.3	9.5	9.5	13.92	126	126;126;126;126;164;193	0	1.5178	By MS/MS	By MS/MS	By MS/MS
Q1KMD3	Q1KMD3	2	2	2	Heterogeneous nuclear ribonucleoprotein U-like protein 2	HNRNPUL2	sp|Q1KMD3|HNRL2_HUMAN Heterogeneous nuclear ribonucleoprotein U-like protein 2 OS=Homo sapiens OX=9606 GN=HNRNPUL2 PE=1 SV=1	1	2	2	2	1	0	2	0	0	0	0	0	0	1	0	2	0	0	0	0	0	0	1	0	2	0	0	0	0	0	0	4.7	4.7	4.7	85.104	747	747	0	7.1967	By MS/MS	None	By MS/MS
Q49A26;Q49A26-5;Q49A26-2;Q49A26-3	Q49A26;Q49A26-5;Q49A26-2;Q49A26-3	1;1;1;1	1;1;1;1	1;1;1;1	Cytokine-like nuclear factor N-PAC	GLYR1	sp|Q49A26|GLYR1_HUMAN Cytokine-like nuclear factor N-PAC OS=Homo sapiens OX=9606 GN=GLYR1 PE=1 SV=4;sp|Q49A26-5|GLYR1_HUMAN Isoform 5 of Cytokine-like nuclear factor N-PAC OS=Homo sapiens OX=9606 GN=GLYR1;sp|Q49A26-2|GLYR1_HUMAN Isoform 2 of Cytokine-like	4	1	1	1	0	0	0	1	1	1	0	0	0	0	0	0	1	1	1	0	0	0	0	0	0	1	1	1	0	0	0	2.5	2.5	2.5	60.547	553	553;472;536;547	0	2.996	None	None	None
Q4G0J3;Q4G0J3-2;Q4G0J3-3	Q4G0J3;Q4G0J3-2;Q4G0J3-3	1;1;1	1;1;1	1;1;1	La-related protein 7	LARP7	sp|Q4G0J3|LARP7_HUMAN La-related protein 7 OS=Homo sapiens OX=9606 GN=LARP7 PE=1 SV=1;sp|Q4G0J3-2|LARP7_HUMAN Isoform 2 of La-related protein 7 OS=Homo sapiens OX=9606 GN=LARP7;sp|Q4G0J3-3|LARP7_HUMAN Isoform 3 of La-related protein 7 OS=Homo sapiens OX=96	3	1	1	1	0	0	0	1	0	0	0	0	0	0	0	0	1	0	0	0	0	0	0	0	0	1	0	0	0	0	0	4.6	4.6	4.6	66.898	582	582;214;589	0	0.39348	None	None	None
Q5H9F3;Q5H9F3-4;Q5H9F3-1	Q5H9F3;Q5H9F3-4;Q5H9F3-1	1;1;1	1;1;1	1;1;1	BCL-6 corepressor-like protein 1	BCORL1	sp|Q5H9F3|BCORL_HUMAN BCL-6 corepressor-like protein 1 OS=Homo sapiens OX=9606 GN=BCORL1 PE=1 SV=2;sp|Q5H9F3-4|BCORL_HUMAN Isoform 4 of BCL-6 corepressor-like protein 1 OS=Homo sapiens OX=9606 GN=BCORL1;sp|Q5H9F3-1|BCORL_HUMAN Isoform 1 of BCL-6 corepresso	3	1	1	1	0	0	0	1	1	0	1	1	0	0	0	0	1	1	0	1	1	0	0	0	0	1	1	0	1	1	0	0.6	0.6	0.6	190.56	1785	1785;1655;1711	0.0069686	0.094212	None	None	None
Q5XKL5-4;Q5XKL5	Q5XKL5-4;Q5XKL5	1;1	1;1	1;1	BTB/POZ domain-containing protein 8	BTBD8	sp|Q5XKL5-4|BTBD8_HUMAN Isoform 4 of BTB/POZ domain-containing protein 8 OS=Homo sapiens OX=9606 GN=BTBD8;sp|Q5XKL5|BTBD8_HUMAN BTB/POZ domain-containing protein 8 OS=Homo sapiens OX=9606 GN=BTBD8 PE=1 SV=3	2	1	1	1	0	0	0	0	0	0	1	1	0	0	0	0	0	0	0	1	1	0	0	0	0	0	0	0	1	1	0	1.2	1.2	1.2	181.95	1642	1642;1792	0	3.0042	None	None	None
Q7L2E3;Q7L2E3-2;Q7L2E3-3	Q7L2E3;Q7L2E3-2;Q7L2E3-3	4;4;4	4;4;4	4;4;4	ATP-dependent RNA helicase DHX30	DHX30	sp|Q7L2E3|DHX30_HUMAN ATP-dependent RNA helicase DHX30 OS=Homo sapiens OX=9606 GN=DHX30 PE=1 SV=1;sp|Q7L2E3-2|DHX30_HUMAN Isoform 2 of ATP-dependent RNA helicase DHX30 OS=Homo sapiens OX=9606 GN=DHX30;sp|Q7L2E3-3|DHX30_HUMAN Isoform 3 of ATP-dependent RNA	3	4	4	4	2	2	4	3	4	4	3	1	2	2	2	4	3	4	4	3	1	2	2	2	4	3	4	4	3	1	2	7.1	7.1	7.1	133.94	1194	1194;1222;1155	0	107.37	By MS/MS	By MS/MS	By MS/MS
Q7Z2W9;Q7Z2W9-2	Q7Z2W9;Q7Z2W9-2	1;1	1;1	1;1	Large ribosomal subunit protein bL21m	MRPL21	sp|Q7Z2W9|RM21_HUMAN 39S ribosomal protein L21, mitochondrial OS=Homo sapiens OX=9606 GN=MRPL21 PE=1 SV=2;sp|Q7Z2W9-2|RM21_HUMAN Isoform 2 of 39S ribosomal protein L21, mitochondrial OS=Homo sapiens OX=9606 GN=MRPL21	2	1	1	1	0	0	0	1	1	1	0	0	0	0	0	0	1	1	1	0	0	0	0	0	0	1	1	1	0	0	0	9.8	9.8	9.8	22.814	205	205;120	0	17.566	None	None	None
Q86TS9;Q86TS9-2;Q86TS9-3	Q86TS9;Q86TS9-2;Q86TS9-3	1;1;1	1;1;1	1;1;1	Large ribosomal subunit protein mL52	MRPL52	sp|Q86TS9|RM52_HUMAN 39S ribosomal protein L52, mitochondrial OS=Homo sapiens OX=9606 GN=MRPL52 PE=1 SV=2;sp|Q86TS9-2|RM52_HUMAN Isoform 2 of 39S ribosomal protein L52, mitochondrial OS=Homo sapiens OX=9606 GN=MRPL52;sp|Q86TS9-3|RM52_HUMAN Isoform 3 of 39S	3	1	1	1	0	0	0	0	1	1	0	0	0	0	0	0	0	1	1	0	0	0	0	0	0	0	1	1	0	0	0	14.6	14.6	14.6	13.664	123	123;64;122	0	29.157	None	None	None
Q86Y91;Q86Y91-6	Q86Y91;Q86Y91-6	1;1	1;1	1;1	Kinesin-like protein KIF18B	KIF18B	sp|Q86Y91|KI18B_HUMAN Kinesin-like protein KIF18B OS=Homo sapiens OX=9606 GN=KIF18B PE=1 SV=4;sp|Q86Y91-6|KI18B_HUMAN Isoform 2 of Kinesin-like protein KIF18B OS=Homo sapiens OX=9606 GN=KIF18B	2	1	1	1	0	0	0	1	1	0	0	0	0	0	0	0	1	1	0	0	0	0	0	0	0	1	1	0	0	0	0	3.5	3.5	3.5	93.01	852	852;833	0.0071429	0.1699	None	None	None
Q8IUE6	Q8IUE6	8	1	1	Histone H2A type 2-B	H2AC21	sp|Q8IUE6|H2A2B_HUMAN Histone H2A type 2-B OS=Homo sapiens OX=9606 GN=H2AC21 PE=1 SV=3	1	8	1	1	7	6	7	3	2	3	1	2	1	1	1	1	0	0	1	0	0	0	1	1	1	0	0	1	0	0	0	70.8	28.5	28.5	13.995	130	130	0	43.402	By MS/MS	By MS/MS	By MS/MS
Q8IWT0-2	Q8IWT0-2	1	1	1			sp|Q8IWT0-2|ARCH_HUMAN Isoform 2 of Protein archease OS=Homo sapiens OX=9606 GN=ZBTB8OS	1	1	1	1	0	1	1	1	1	1	0	0	0	0	1	1	1	1	1	0	0	0	0	1	1	1	1	1	0	0	0	8.8	8.8	8.8	15.709	136	136	0	0.19258	None	By MS/MS	By MS/MS
Q8IY81	Q8IY81	2	2	2	pre-rRNA 2-O-ribose RNA methyltransferase FTSJ3	FTSJ3	sp|Q8IY81|SPB1_HUMAN pre-rRNA 2-O-ribose RNA methyltransferase FTSJ3 OS=Homo sapiens OX=9606 GN=FTSJ3 PE=1 SV=2	1	2	2	2	2	2	2	1	1	2	1	2	2	2	2	2	1	1	2	1	2	2	2	2	2	1	1	2	1	2	2	3.2	3.2	3.2	96.557	847	847	0	323.31	By MS/MS	By MS/MS	By MS/MS
Q8N983;Q8N983-4;Q8N983-3;Q8N983-2;Q8N983-6;Q8N983-7	Q8N983;Q8N983-4;Q8N983-3;Q8N983-2;Q8N983-6;Q8N983-7	2;2;2;2;2;2	2;2;2;2;2;2	2;2;2;2;2;2	Large ribosomal subunit protein mL43	MRPL43	sp|Q8N983|RM43_HUMAN 39S ribosomal protein L43, mitochondrial OS=Homo sapiens OX=9606 GN=MRPL43 PE=1 SV=1;sp|Q8N983-4|RM43_HUMAN Isoform 4 of 39S ribosomal protein L43, mitochondrial OS=Homo sapiens OX=9606 GN=MRPL43;sp|Q8N983-3|RM43_HUMAN Isoform 3 of 39S	6	2	2	2	1	0	1	0	1	1	0	0	0	1	0	1	0	1	1	0	0	0	1	0	1	0	1	1	0	0	0	17.2	17.2	17.2	23.431	215	215;159;164;202;235;261	0	211.54	By matching	None	By MS/MS
Q8WXX5	Q8WXX5	2	2	2	DnaJ homolog subfamily C member 9	DNAJC9	sp|Q8WXX5|DNJC9_HUMAN DnaJ homolog subfamily C member 9 OS=Homo sapiens OX=9606 GN=DNAJC9 PE=1 SV=1	1	2	2	2	1	1	1	2	1	1	2	1	0	1	1	1	2	1	1	2	1	0	1	1	1	2	1	1	2	1	0	8.8	8.8	8.8	29.909	260	260	0	46.724	By matching	By MS/MS	By matching
Q92522	Q92522	6	6	6	Histone H1.10	H1-10	sp|Q92522|H1X_HUMAN Histone H1.10 OS=Homo sapiens OX=9606 GN=H1-10 PE=1 SV=1	1	6	6	6	5	5	6	0	2	1	1	0	0	5	5	6	0	2	1	1	0	0	5	5	6	0	2	1	1	0	0	26.8	26.8	26.8	22.487	213	213	0	10.1	By MS/MS	By MS/MS	By MS/MS
Q92900;Q92900-2	Q92900;Q92900-2	1;1	1;1	1;1	Regulator of nonsense transcripts 1	UPF1	sp|Q92900|RENT1_HUMAN Regulator of nonsense transcripts 1 OS=Homo sapiens OX=9606 GN=UPF1 PE=1 SV=2;sp|Q92900-2|RENT1_HUMAN Isoform 2 of Regulator of nonsense transcripts 1 OS=Homo sapiens OX=9606 GN=UPF1	2	1	1	1	0	0	0	1	1	1	0	0	0	0	0	0	1	1	1	0	0	0	0	0	0	1	1	1	0	0	0	2.4	2.4	2.4	124.34	1129	1129;1118	0	23.233	None	None	None
Q92901	Q92901	3	1	1	Ribosomal protein uL3-like	RPL3L	sp|Q92901|RL3L_HUMAN 60S ribosomal protein L3-like OS=Homo sapiens OX=9606 GN=RPL3L PE=1 SV=3	1	3	1	1	3	3	3	1	2	1	1	0	0	1	1	1	0	1	0	0	0	0	1	1	1	0	1	0	0	0	0	8.4	2.7	2.7	46.295	407	407	0	0.27334	By MS/MS	By MS/MS	By MS/MS
Q93077	Q93077	11	1	0	Histone H2A type 1-C	H2AC6	sp|Q93077|H2A1C_HUMAN Histone H2A type 1-C OS=Homo sapiens OX=9606 GN=H2AC6 PE=1 SV=3	1	11	1	0	10	7	10	5	4	3	2	4	3	1	1	1	0	0	0	0	0	0	0	0	0	0	0	0	0	0	0	70.8	13.8	0	14.105	130	130	0	9.4936	By MS/MS	By MS/MS	By MS/MS
Q96A35	Q96A35	1	1	1	Large ribosomal subunit protein uL24m	MRPL24	sp|Q96A35|RM24_HUMAN 39S ribosomal protein L24, mitochondrial OS=Homo sapiens OX=9606 GN=MRPL24 PE=1 SV=1	1	1	1	1	1	0	0	0	0	0	0	0	0	1	0	0	0	0	0	0	0	0	1	0	0	0	0	0	0	0	0	6	6	6	24.915	216	216	0	0.28115	By MS/MS	None	None
Q96AC1;Q96AC1-3	Q96AC1;Q96AC1-3	1;1	1;1	1;1	Fermitin family homolog 2	FERMT2	sp|Q96AC1|FERM2_HUMAN Fermitin family homolog 2 OS=Homo sapiens OX=9606 GN=FERMT2 PE=1 SV=1;sp|Q96AC1-3|FERM2_HUMAN Isoform 3 of Fermitin family homolog 2 OS=Homo sapiens OX=9606 GN=FERMT2	2	1	1	1	0	0	1	0	0	1	0	0	0	0	0	1	0	0	1	0	0	0	0	0	1	0	0	1	0	0	0	3.1	3.1	3.1	77.86	680	680;687	0	1.0447	None	None	By matching
Q96C36	Q96C36	1	1	1	Pyrroline-5-carboxylate reductase 2	PYCR2	sp|Q96C36|P5CR2_HUMAN Pyrroline-5-carboxylate reductase 2 OS=Homo sapiens OX=9606 GN=PYCR2 PE=1 SV=1	1	1	1	1	1	1	1	0	0	0	0	0	1	1	1	1	0	0	0	0	0	1	1	1	1	0	0	0	0	0	1	5	5	5	33.637	320	320	0	68.085	By MS/MS	By MS/MS	By MS/MS
Q96C86	Q96C86	5	5	5	m7GpppX diphosphatase	DCPS	sp|Q96C86|DCPS_HUMAN m7GpppX diphosphatase OS=Homo sapiens OX=9606 GN=DCPS PE=1 SV=2	1	5	5	5	0	0	0	5	5	5	5	4	5	0	0	0	5	5	5	5	4	5	0	0	0	5	5	5	5	4	5	14.5	14.5	14.5	38.608	337	337	0	323.31	None	None	None
Q96DV4	Q96DV4	1	1	1	Large ribosomal subunit protein mL38	MRPL38	sp|Q96DV4|RM38_HUMAN 39S ribosomal protein L38, mitochondrial OS=Homo sapiens OX=9606 GN=MRPL38 PE=1 SV=2	1	1	1	1	1	0	1	1	1	0	0	0	0	1	0	1	1	1	0	0	0	0	1	0	1	1	1	0	0	0	0	3.7	3.7	3.7	44.596	380	380	0	2.2887	By MS/MS	None	By MS/MS
Q96EL2	Q96EL2	2	2	2	Small ribosomal subunit protein uS3m	MRPS24	sp|Q96EL2|RT24_HUMAN 28S ribosomal protein S24, mitochondrial OS=Homo sapiens OX=9606 GN=MRPS24 PE=1 SV=1	1	2	2	2	1	0	1	1	2	1	0	0	0	1	0	1	1	2	1	0	0	0	1	0	1	1	2	1	0	0	0	22.2	22.2	22.2	19.015	167	167	0	0.69773	By MS/MS	None	By MS/MS
Q96EY7;Q96EY7-2	Q96EY7;Q96EY7-2	4;2	4;2	4;2	Small ribosomal subunit protein mS39	PTCD3	sp|Q96EY7|PTCD3_HUMAN Pentatricopeptide repeat domain-containing protein 3, mitochondrial OS=Homo sapiens OX=9606 GN=PTCD3 PE=1 SV=3;sp|Q96EY7-2|PTCD3_HUMAN Isoform 2 of Pentatricopeptide repeat domain-containing protein 3, mitochondrial OS=Homo sapiens OX	2	4	4	4	1	0	1	1	4	3	0	0	0	1	0	1	1	4	3	0	0	0	1	0	1	1	4	3	0	0	0	12	12	12	78.549	689	689;280	0	125.55	By MS/MS	None	By MS/MS
Q96GQ7	Q96GQ7	1	1	1	Probable ATP-dependent RNA helicase DDX27	DDX27	sp|Q96GQ7|DDX27_HUMAN Probable ATP-dependent RNA helicase DDX27 OS=Homo sapiens OX=9606 GN=DDX27 PE=1 SV=2	1	1	1	1	1	0	0	0	0	0	0	0	0	1	0	0	0	0	0	0	0	0	1	0	0	0	0	0	0	0	0	3.9	3.9	3.9	89.834	796	796	0	22.372	By MS/MS	None	None
Q96HS1;Q96HS1-2	Q96HS1;Q96HS1-2	2;2	2;2	2;2	Serine/threonine-protein phosphatase PGAM5, mitochondrial	PGAM5	sp|Q96HS1|PGAM5_HUMAN Serine/threonine-protein phosphatase PGAM5, mitochondrial OS=Homo sapiens OX=9606 GN=PGAM5 PE=1 SV=2;sp|Q96HS1-2|PGAM5_HUMAN Isoform 2 of Serine/threonine-protein phosphatase PGAM5, mitochondrial OS=Homo sapiens OX=9606 GN=PGAM5	2	2	2	2	1	1	1	1	1	2	0	0	0	1	1	1	1	1	2	0	0	0	1	1	1	1	1	2	0	0	0	10.7	10.7	10.7	32.004	289	289;255	0	214.8	By MS/MS	By MS/MS	By MS/MS
Q96KQ7;Q96KQ7-2;Q96KQ7-3	Q96KQ7;Q96KQ7-2;Q96KQ7-3	1;1;1	1;1;1	1;1;1	Histone-lysine N-methyltransferase EHMT2	EHMT2	sp|Q96KQ7|EHMT2_HUMAN Histone-lysine N-methyltransferase EHMT2 OS=Homo sapiens OX=9606 GN=EHMT2 PE=1 SV=3;sp|Q96KQ7-2|EHMT2_HUMAN Isoform 2 of Histone-lysine N-methyltransferase EHMT2 OS=Homo sapiens OX=9606 GN=EHMT2;sp|Q96KQ7-3|EHMT2_HUMAN Isoform 3 of Hi	3	1	1	1	1	0	1	0	0	0	0	0	0	1	0	1	0	0	0	0	0	0	1	0	1	0	0	0	0	0	0	2.5	2.5	2.5	132.37	1210	1210;1176;202	0	48.919	By MS/MS	None	By MS/MS
Q96Q89;Q96Q89-4;Q96Q89-3;Q96Q89-2	Q96Q89;Q96Q89-4;Q96Q89-3;Q96Q89-2	2;2;2;2	2;2;2;2	2;2;2;2	Kinesin-like protein KIF20B	KIF20B	sp|Q96Q89|KI20B_HUMAN Kinesin-like protein KIF20B OS=Homo sapiens OX=9606 GN=KIF20B PE=1 SV=3;sp|Q96Q89-4|KI20B_HUMAN Isoform 4 of Kinesin-like protein KIF20B OS=Homo sapiens OX=9606 GN=KIF20B;sp|Q96Q89-3|KI20B_HUMAN Isoform 3 of Kinesin-like protein KIF20	4	2	2	2	1	2	2	1	1	1	1	1	1	1	2	2	1	1	1	1	1	1	1	2	2	1	1	1	1	1	1	1	1	1	210.63	1820	1820;1722;1780;1853	0	91.538	By MS/MS	By MS/MS	By MS/MS
Q96QR8	Q96QR8	6	6	4	Transcriptional regulator protein Pur-beta	PURB	sp|Q96QR8|PURB_HUMAN Transcriptional activator protein Pur-beta OS=Homo sapiens OX=9606 GN=PURB PE=1 SV=3	1	6	6	4	5	4	5	3	6	5	0	0	0	5	4	5	3	6	5	0	0	0	3	3	3	2	4	3	0	0	0	20.5	20.5	13.8	33.24	312	312	0	7.9242	By MS/MS	By MS/MS	By MS/MS
Q96RQ3	Q96RQ3	1	1	1	Methylcrotonoyl-CoA carboxylase subunit alpha, mitochondrial	MCCC1	sp|Q96RQ3|MCCA_HUMAN Methylcrotonoyl-CoA carboxylase subunit alpha, mitochondrial OS=Homo sapiens OX=9606 GN=MCCC1 PE=1 SV=3	1	1	1	1	0	0	0	0	1	1	0	0	0	0	0	0	0	1	1	0	0	0	0	0	0	0	1	1	0	0	0	3	3	3	80.472	725	725	0	15.247	None	None	None
Q99623;Q99623-2	Q99623;Q99623-2	6;6	6;6	6;6	Prohibitin-2	PHB2	sp|Q99623|PHB2_HUMAN Prohibitin-2 OS=Homo sapiens OX=9606 GN=PHB2 PE=1 SV=2;sp|Q99623-2|PHB2_HUMAN Isoform 2 of Prohibitin-2 OS=Homo sapiens OX=9606 GN=PHB2	2	6	6	6	6	4	5	1	0	2	2	1	1	6	4	5	1	0	2	2	1	1	6	4	5	1	0	2	2	1	1	29.8	29.8	29.8	33.296	299	299;261	0	244.39	By MS/MS	By MS/MS	By MS/MS
Q99880;Q8N257	Q99880;Q8N257	18;10	2;2	2;2	Histone H2B type 1-L;Histone H2B type 3-B	H2BC13;H2BC26	sp|Q99880|H2B1L_HUMAN Histone H2B type 1-L OS=Homo sapiens OX=9606 GN=H2BC13 PE=1 SV=3;sp|Q8N257|H2B3B_HUMAN Histone H2B type 3-B OS=Homo sapiens OX=9606 GN=H2BC26 PE=1 SV=3	2	18	2	2	18	16	17	13	14	14	8	8	9	2	1	2	2	2	2	1	1	1	2	1	2	2	2	2	1	1	1	74.6	22.2	22.2	13.952	126	126;126	0	323.31	By MS/MS	By MS/MS	By MS/MS
Q9BQ67	Q9BQ67	1	1	1	Glutamate-rich WD repeat-containing protein 1	GRWD1	sp|Q9BQ67|GRWD1_HUMAN Glutamate-rich WD repeat-containing protein 1 OS=Homo sapiens OX=9606 GN=GRWD1 PE=1 SV=1	1	1	1	1	0	0	0	0	0	1	0	0	0	0	0	0	0	0	1	0	0	0	0	0	0	0	0	1	0	0	0	6.7	6.7	6.7	49.419	446	446	0	9.6303	None	None	None
Q9BQC6	Q9BQC6	1	1	1	Large ribosomal subunit protein mL63	MRPL57	sp|Q9BQC6|RT63_HUMAN Ribosomal protein 63, mitochondrial OS=Homo sapiens OX=9606 GN=MRPL57 PE=1 SV=1	1	1	1	1	1	0	0	0	0	0	0	0	0	1	0	0	0	0	0	0	0	0	1	0	0	0	0	0	0	0	0	8.8	8.8	8.8	12.266	102	102	0	3.4909	By MS/MS	None	None
Q9BRJ2	Q9BRJ2	3	3	3	Large ribosomal subunit protein mL45	MRPL45	sp|Q9BRJ2|RM45_HUMAN 39S ribosomal protein L45, mitochondrial OS=Homo sapiens OX=9606 GN=MRPL45 PE=1 SV=2	1	3	3	3	1	1	1	0	1	2	0	0	0	1	1	1	0	1	2	0	0	0	1	1	1	0	1	2	0	0	0	13.4	13.4	13.4	35.351	306	306	0	4.2937	By MS/MS	By MS/MS	By matching
Q9BUJ2;Q9BUJ2-3;Q9BUJ2-4;Q9BUJ2-2	Q9BUJ2;Q9BUJ2-3;Q9BUJ2-4;Q9BUJ2-2	2;2;2;2	2;2;2;2	2;2;2;2	Heterogeneous nuclear ribonucleoprotein U-like protein 1	HNRNPUL1	sp|Q9BUJ2|HNRL1_HUMAN Heterogeneous nuclear ribonucleoprotein U-like protein 1 OS=Homo sapiens OX=9606 GN=HNRNPUL1 PE=1 SV=2;sp|Q9BUJ2-3|HNRL1_HUMAN Isoform 3 of Heterogeneous nuclear ribonucleoprotein U-like protein 1 OS=Homo sapiens OX=9606 GN=HNRNPUL1;s	4	2	2	2	1	1	1	1	2	1	0	0	0	1	1	1	1	2	1	0	0	0	1	1	1	1	2	1	0	0	0	2.5	2.5	2.5	95.737	856	856;752;756;804	0	27.015	By MS/MS	By MS/MS	By MS/MS
Q9BV97	Q9BV97	1	1	1	Zinc finger protein 747	ZNF747	sp|Q9BV97|ZN747_HUMAN Zinc finger protein 747 OS=Homo sapiens OX=9606 GN=ZNF747 PE=1 SV=2	1	1	1	1	0	0	0	1	0	0	0	0	0	0	0	0	1	0	0	0	0	0	0	0	0	1	0	0	0	0	0	2.7	2.7	2.7	36.399	330	330	0	0.73426	None	None	None
Q9BVA1;Q13885	Q9BVA1;Q13885	8;7	1;1	1;1	Tubulin beta-2B chain;Tubulin beta-2A chain	TUBB2B;TUBB2A	sp|Q9BVA1|TBB2B_HUMAN Tubulin beta-2B chain OS=Homo sapiens OX=9606 GN=TUBB2B PE=1 SV=1;sp|Q13885|TBB2A_HUMAN Tubulin beta-2A chain OS=Homo sapiens OX=9606 GN=TUBB2A PE=1 SV=1	2	8	1	1	7	4	8	2	5	5	2	1	1	1	0	1	0	0	0	0	0	0	1	0	1	0	0	0	0	0	0	31.5	2.5	2.5	49.953	445	445;445	0	0.55761	By matching	By matching	By MS/MS
Q9BVP2;Q9BVP2-2	Q9BVP2;Q9BVP2-2	1;1	1;1	1;1	Guanine nucleotide-binding protein-like 3	GNL3	sp|Q9BVP2|GNL3_HUMAN Guanine nucleotide-binding protein-like 3 OS=Homo sapiens OX=9606 GN=GNL3 PE=1 SV=2;sp|Q9BVP2-2|GNL3_HUMAN Isoform 2 of Guanine nucleotide-binding protein-like 3 OS=Homo sapiens OX=9606 GN=GNL3	2	1	1	1	1	1	1	1	1	1	1	1	1	1	1	1	1	1	1	1	1	1	1	1	1	1	1	1	1	1	1	3.8	3.8	3.8	61.992	549	549;537	0	23.607	By MS/MS	By MS/MS	By MS/MS
Q9BXS5;Q9BXS5-2	Q9BXS5;Q9BXS5-2	1;1	1;1	1;1	AP-1 complex subunit mu-1	AP1M1	sp|Q9BXS5|AP1M1_HUMAN AP-1 complex subunit mu-1 OS=Homo sapiens OX=9606 GN=AP1M1 PE=1 SV=3;sp|Q9BXS5-2|AP1M1_HUMAN Isoform 2 of AP-1 complex subunit mu-1 OS=Homo sapiens OX=9606 GN=AP1M1	2	1	1	1	1	0	1	0	0	0	0	1	0	1	0	1	0	0	0	0	1	0	1	0	1	0	0	0	0	1	0	8.7	8.7	8.7	48.586	423	423;435	0	17.974	By MS/MS	None	By MS/MS
Q9BYD1	Q9BYD1	3	3	3	Large ribosomal subunit protein uL13m	MRPL13	sp|Q9BYD1|RM13_HUMAN 39S ribosomal protein L13, mitochondrial OS=Homo sapiens OX=9606 GN=MRPL13 PE=1 SV=1	1	3	3	3	1	0	3	1	1	0	0	0	0	1	0	3	1	1	0	0	0	0	1	0	3	1	1	0	0	0	0	30.9	30.9	30.9	20.692	178	178	0	60.865	By MS/MS	None	By MS/MS
Q9BYD6	Q9BYD6	1	1	1	Large ribosomal subunit protein uL1m	MRPL1	sp|Q9BYD6|RM01_HUMAN 39S ribosomal protein L1, mitochondrial OS=Homo sapiens OX=9606 GN=MRPL1 PE=1 SV=2	1	1	1	1	0	0	0	0	0	1	0	0	0	0	0	0	0	0	1	0	0	0	0	0	0	0	0	1	0	0	0	4.6	4.6	4.6	36.908	325	325	0.0035971	0.18699	None	None	None
Q9BYN8	Q9BYN8	2	2	2	Small ribosomal subunit protein mS26	MRPS26	sp|Q9BYN8|RT26_HUMAN 28S ribosomal protein S26, mitochondrial OS=Homo sapiens OX=9606 GN=MRPS26 PE=1 SV=1	1	2	2	2	1	0	0	0	1	1	0	0	0	1	0	0	0	1	1	0	0	0	1	0	0	0	1	1	0	0	0	16.6	16.6	16.6	24.211	205	205	0	46.197	By MS/MS	None	None
Q9BZE1	Q9BZE1	3	3	3	Large ribosomal subunit protein mL37	MRPL37	sp|Q9BZE1|RM37_HUMAN 39S ribosomal protein L37, mitochondrial OS=Homo sapiens OX=9606 GN=MRPL37 PE=1 SV=2	1	3	3	3	2	0	1	1	1	1	0	0	0	2	0	1	1	1	1	0	0	0	2	0	1	1	1	1	0	0	0	10.2	10.2	10.2	48.117	423	423	0	30.814	By MS/MS	None	By MS/MS
Q9H7E9;Q9H7E9-2	Q9H7E9;Q9H7E9-2	1;1	1;1	1;1	UPF0488 protein C8orf33	C8orf33	sp|Q9H7E9|CH033_HUMAN UPF0488 protein C8orf33 OS=Homo sapiens OX=9606 GN=C8orf33 PE=1 SV=1;sp|Q9H7E9-2|CH033_HUMAN Isoform 2 of UPF0488 protein C8orf33 OS=Homo sapiens OX=9606 GN=C8orf33	2	1	1	1	1	0	1	0	0	0	0	0	0	1	0	1	0	0	0	0	0	0	1	0	1	0	0	0	0	0	0	6.6	6.6	6.6	24.992	229	229;242	0	5.6164	By MS/MS	None	By MS/MS
Q9H9J2	Q9H9J2	1	1	1	Large ribosomal subunit protein mL44	MRPL44	sp|Q9H9J2|RM44_HUMAN 39S ribosomal protein L44, mitochondrial OS=Homo sapiens OX=9606 GN=MRPL44 PE=1 SV=1	1	1	1	1	0	0	1	0	0	0	0	0	0	0	0	1	0	0	0	0	0	0	0	0	1	0	0	0	0	0	0	5.7	5.7	5.7	37.535	332	332	0.0070671	0.14185	None	None	By MS/MS
Q9HCC0;Q9HCC0-2	Q9HCC0;Q9HCC0-2	5;5	5;5	5;5	Methylcrotonoyl-CoA carboxylase beta chain, mitochondrial	MCCC2	sp|Q9HCC0|MCCB_HUMAN Methylcrotonoyl-CoA carboxylase beta chain, mitochondrial OS=Homo sapiens OX=9606 GN=MCCC2 PE=1 SV=1;sp|Q9HCC0-2|MCCB_HUMAN Isoform 2 of Methylcrotonoyl-CoA carboxylase beta chain, mitochondrial OS=Homo sapiens OX=9606 GN=MCCC2	2	5	5	5	2	0	1	1	5	2	2	1	1	2	0	1	1	5	2	2	1	1	2	0	1	1	5	2	2	1	1	19.4	19.4	19.4	61.332	563	563;525	0	323.31	By MS/MS	None	By MS/MS
Q9HD33;Q9HD33-2;Q9HD33-3	Q9HD33;Q9HD33-2;Q9HD33-3	2;2;1	2;2;1	2;2;1	Large ribosomal subunit protein uL29m	MRPL47	sp|Q9HD33|RM47_HUMAN 39S ribosomal protein L47, mitochondrial OS=Homo sapiens OX=9606 GN=MRPL47 PE=1 SV=2;sp|Q9HD33-2|RM47_HUMAN Isoform 2 of 39S ribosomal protein L47, mitochondrial OS=Homo sapiens OX=9606 GN=MRPL47;sp|Q9HD33-3|RM47_HUMAN Isoform 3 of 39S	3	2	2	2	0	0	1	0	0	1	0	0	0	0	0	1	0	0	1	0	0	0	0	0	1	0	0	1	0	0	0	9.2	9.2	9.2	29.45	250	250;230;140	0	1.2928	None	None	By MS/MS
Q9NR30;Q9NR30-2	Q9NR30;Q9NR30-2	1;1	1;1	1;1	Nucleolar RNA helicase 2	DDX21	sp|Q9NR30|DDX21_HUMAN Nucleolar RNA helicase 2 OS=Homo sapiens OX=9606 GN=DDX21 PE=1 SV=5;sp|Q9NR30-2|DDX21_HUMAN Isoform 2 of Nucleolar RNA helicase 2 OS=Homo sapiens OX=9606 GN=DDX21	2	1	1	1	1	1	0	0	0	0	0	0	0	1	1	0	0	0	0	0	0	0	1	1	0	0	0	0	0	0	0	1.4	1.4	1.4	87.343	783	783;715	0	0.53317	By MS/MS	By MS/MS	None
Q9NRR5;Q9UHD9;Q9UMX0;Q9UMX0-3;Q9UMX0-2	Q9NRR5;Q9UHD9;Q9UMX0;Q9UMX0-3;Q9UMX0-2	1;1;1;1;1	1;1;1;1;1	1;1;1;1;1	Ubiquilin-4;Ubiquilin-2;Ubiquilin-1	UBQLN4;UBQLN2;UBQLN1	sp|Q9NRR5|UBQL4_HUMAN Ubiquilin-4 OS=Homo sapiens OX=9606 GN=UBQLN4 PE=1 SV=2;sp|Q9UHD9|UBQL2_HUMAN Ubiquilin-2 OS=Homo sapiens OX=9606 GN=UBQLN2 PE=1 SV=2;sp|Q9UMX0|UBQL1_HUMAN Ubiquilin-1 OS=Homo sapiens OX=9606 GN=UBQLN1 PE=1 SV=2;sp|Q9UMX0-3|UBQL1_HUMA	5	1	1	1	1	1	1	0	0	0	0	0	0	1	1	1	0	0	0	0	0	0	1	1	1	0	0	0	0	0	0	3.3	3.3	3.3	63.852	601	601;624;589;412;561	0	126.28	By MS/MS	By MS/MS	By MS/MS
Q9NUQ3	Q9NUQ3	1	1	1	Gamma-taxilin	TXLNG	sp|Q9NUQ3|TXLNG_HUMAN Gamma-taxilin OS=Homo sapiens OX=9606 GN=TXLNG PE=1 SV=2	1	1	1	1	1	1	1	1	1	1	1	1	1	1	1	1	1	1	1	1	1	1	1	1	1	1	1	1	1	1	1	1.7	1.7	1.7	60.585	528	528	0	0.51346	By matching	By MS/MS	By MS/MS
Q9NVH1;Q9NVH1-3;Q9NVH1-2	Q9NVH1;Q9NVH1-3;Q9NVH1-2	1;1;1	1;1;1	1;1;1	DnaJ homolog subfamily C member 11	DNAJC11	sp|Q9NVH1|DJC11_HUMAN DnaJ homolog subfamily C member 11 OS=Homo sapiens OX=9606 GN=DNAJC11 PE=1 SV=2;sp|Q9NVH1-3|DJC11_HUMAN Isoform 3 of DnaJ homolog subfamily C member 11 OS=Homo sapiens OX=9606 GN=DNAJC11;sp|Q9NVH1-2|DJC11_HUMAN Isoform 2 of DnaJ homol	3	1	1	1	1	0	1	0	0	0	0	0	0	1	0	1	0	0	0	0	0	0	1	0	1	0	0	0	0	0	0	3.6	3.6	3.6	63.277	559	559;507;521	0	8.9805	By MS/MS	None	By MS/MS
Q9NVS2-2;Q9NVS2;Q9NVS2-3	Q9NVS2-2;Q9NVS2;Q9NVS2-3	2;2;1	2;2;1	2;2;1	Large ribosomal subunit protein mL66	MRPS18A	sp|Q9NVS2-2|RT18A_HUMAN Isoform 2 of 39S ribosomal protein S18a, mitochondrial OS=Homo sapiens OX=9606 GN=MRPS18A;sp|Q9NVS2|RT18A_HUMAN 39S ribosomal protein S18a, mitochondrial OS=Homo sapiens OX=9606 GN=MRPS18A PE=1 SV=1;sp|Q9NVS2-3|RT18A_HUMAN Isoform 3	3	2	2	2	1	1	1	0	0	0	0	0	0	1	1	1	0	0	0	0	0	0	1	1	1	0	0	0	0	0	0	13	13	13	30.539	270	270;196;127	0	15.582	By MS/MS	By MS/MS	By MS/MS
Q9NW13	Q9NW13	1	1	1	RNA-binding protein 28	RBM28	sp|Q9NW13|RBM28_HUMAN RNA-binding protein 28 OS=Homo sapiens OX=9606 GN=RBM28 PE=1 SV=3	1	1	1	1	0	0	0	0	0	1	0	0	0	0	0	0	0	0	1	0	0	0	0	0	0	0	0	1	0	0	0	2	2	2	85.737	759	759	0	6.5889	None	None	None
Q9NYK5;Q9NYK5-2	Q9NYK5;Q9NYK5-2	1;1	1;1	1;1	Large ribosomal subunit protein mL39	MRPL39	sp|Q9NYK5|RM39_HUMAN 39S ribosomal protein L39, mitochondrial OS=Homo sapiens OX=9606 GN=MRPL39 PE=1 SV=3;sp|Q9NYK5-2|RM39_HUMAN Isoform 2 of 39S ribosomal protein L39, mitochondrial OS=Homo sapiens OX=9606 GN=MRPL39	2	1	1	1	1	0	1	0	0	0	0	0	0	1	0	1	0	0	0	0	0	0	1	0	1	0	0	0	0	0	0	3.6	3.6	3.6	38.711	338	338;353	0	1.9561	By MS/MS	None	By MS/MS
Q9P015	Q9P015	3	3	3	Large ribosomal subunit protein uL15m	MRPL15	sp|Q9P015|RM15_HUMAN 39S ribosomal protein L15, mitochondrial OS=Homo sapiens OX=9606 GN=MRPL15 PE=1 SV=1	1	3	3	3	1	1	2	2	2	2	0	0	0	1	1	2	2	2	2	0	0	0	1	1	2	2	2	2	0	0	0	15.5	15.5	15.5	33.419	296	296	0	92.753	By MS/MS	By MS/MS	By MS/MS
Q9P0M6	Q9P0M6	1	1	1	Core histone macro-H2A.2	MACROH2A2	sp|Q9P0M6|H2AW_HUMAN Core histone macro-H2A.2 OS=Homo sapiens OX=9606 GN=MACROH2A2 PE=1 SV=3	1	1	1	1	0	0	0	1	0	1	0	0	0	0	0	0	1	0	1	0	0	0	0	0	0	1	0	1	0	0	0	7.8	7.8	7.8	40.058	372	372	0	14.15	None	None	None
Q9UBX3;Q9UBX3-2	Q9UBX3;Q9UBX3-2	1;1	1;1	1;1	Mitochondrial dicarboxylate carrier	SLC25A10	sp|Q9UBX3|DIC_HUMAN Mitochondrial dicarboxylate carrier OS=Homo sapiens OX=9606 GN=SLC25A10 PE=1 SV=2;sp|Q9UBX3-2|DIC_HUMAN Isoform 2 of Mitochondrial dicarboxylate carrier OS=Homo sapiens OX=9606 GN=SLC25A10	2	1	1	1	0	0	1	1	1	1	0	1	1	0	0	1	1	1	1	0	1	1	0	0	1	1	1	1	0	1	1	8.4	8.4	8.4	31.282	287	287;296	0	37.216	None	None	By MS/MS
Q9UHB9;Q9UHB9-4;Q9UHB9-2	Q9UHB9;Q9UHB9-4;Q9UHB9-2	1;1;1	1;1;1	1;1;1	Signal recognition particle subunit SRP68	SRP68	sp|Q9UHB9|SRP68_HUMAN Signal recognition particle subunit SRP68 OS=Homo sapiens OX=9606 GN=SRP68 PE=1 SV=2;sp|Q9UHB9-4|SRP68_HUMAN Isoform 4 of Signal recognition particle subunit SRP68 OS=Homo sapiens OX=9606 GN=SRP68;sp|Q9UHB9-2|SRP68_HUMAN Isoform 2 of	3	1	1	1	0	0	1	0	0	0	0	0	0	0	0	1	0	0	0	0	0	0	0	0	1	0	0	0	0	0	0	4.3	4.3	4.3	70.729	627	627;589;596	0	18.669	None	None	By MS/MS
Q9UJS0;Q9UJS0-2	Q9UJS0;Q9UJS0-2	2;2	2;2	2;2	Electrogenic aspartate/glutamate antiporter SLC25A13, mitochondrial	SLC25A13	sp|Q9UJS0|S2513_HUMAN Electrogenic aspartate/glutamate antiporter SLC25A13, mitochondrial OS=Homo sapiens OX=9606 GN=SLC25A13 PE=1 SV=2;sp|Q9UJS0-2|S2513_HUMAN Isoform 2 of Electrogenic aspartate/glutamate antiporter SLC25A13, mitochondrial OS=Homo sapiens	2	2	2	2	0	0	0	0	2	1	0	0	0	0	0	0	0	2	1	0	0	0	0	0	0	0	2	1	0	0	0	6.2	6.2	6.2	74.175	675	675;676	0	18.713	None	None	None
Q9ULR3	Q9ULR3	1	1	1	Protein phosphatase 1H	PPM1H	sp|Q9ULR3|PPM1H_HUMAN Protein phosphatase 1H OS=Homo sapiens OX=9606 GN=PPM1H PE=1 SV=2	1	1	1	1	1	0	1	0	0	0	0	0	0	1	0	1	0	0	0	0	0	0	1	0	1	0	0	0	0	0	0	4.7	4.7	4.7	56.447	514	514	0	0.54863	By MS/MS	None	By MS/MS
Q9UMS4	Q9UMS4	3	3	3	Pre-mRNA-processing factor 19	PRPF19	sp|Q9UMS4|PRP19_HUMAN Pre-mRNA-processing factor 19 OS=Homo sapiens OX=9606 GN=PRPF19 PE=1 SV=1	1	3	3	3	1	1	2	0	1	0	0	0	0	1	1	2	0	1	0	0	0	0	1	1	2	0	1	0	0	0	0	16.9	16.9	16.9	55.18	504	504	0	11.121	By MS/MS	By MS/MS	By MS/MS
Q9UNX3	Q9UNX3	9	1	1	Ribosomal protein uL24-like	RPL26L1	sp|Q9UNX3|RL26L_HUMAN 60S ribosomal protein L26-like 1 OS=Homo sapiens OX=9606 GN=RPL26L1 PE=1 SV=1	1	9	1	1	8	8	7	3	4	5	2	3	1	1	1	1	0	0	0	0	0	0	1	1	1	0	0	0	0	0	0	56.6	6.9	6.9	17.256	145	145	0.0071174	0.15275	By MS/MS	By MS/MS	By MS/MS
Q9UPY3;Q9UPY3-2	Q9UPY3;Q9UPY3-2	1;1	1;1	1;1	Endoribonuclease Dicer	DICER1	sp|Q9UPY3|DICER_HUMAN Endoribonuclease Dicer OS=Homo sapiens OX=9606 GN=DICER1 PE=1 SV=3;sp|Q9UPY3-2|DICER_HUMAN Isoform 2 of Endoribonuclease Dicer OS=Homo sapiens OX=9606 GN=DICER1	2	1	1	1	0	0	0	0	1	1	0	0	1	0	0	0	0	1	1	0	0	1	0	0	0	0	1	1	0	0	1	0.8	0.8	0.8	218.68	1922	1922;1829	0	9.3342	None	None	None
Q9UQ35;Q9UQ35-2	Q9UQ35;Q9UQ35-2	1;1	1;1	1;1	Serine/arginine repetitive matrix protein 2	SRRM2	sp|Q9UQ35|SRRM2_HUMAN Serine/arginine repetitive matrix protein 2 OS=Homo sapiens OX=9606 GN=SRRM2 PE=1 SV=2;sp|Q9UQ35-2|SRRM2_HUMAN Isoform 2 of Serine/arginine repetitive matrix protein 2 OS=Homo sapiens OX=9606 GN=SRRM2	2	1	1	1	0	0	0	0	1	0	0	0	0	0	0	0	0	1	0	0	0	0	0	0	0	0	1	0	0	0	0	0.6	0.6	0.6	299.61	2752	2752;2334	0.0070922	0.14574	None	None	None
Q9UQ80;Q9UQ80-2	Q9UQ80;Q9UQ80-2	1;1	1;1	1;1	Proliferation-associated protein 2G4	PA2G4	sp|Q9UQ80|PA2G4_HUMAN Proliferation-associated protein 2G4 OS=Homo sapiens OX=9606 GN=PA2G4 PE=1 SV=3;sp|Q9UQ80-2|PA2G4_HUMAN Isoform 2 of Proliferation-associated protein 2G4 OS=Homo sapiens OX=9606 GN=PA2G4	2	1	1	1	0	0	0	1	0	0	0	0	0	0	0	0	1	0	0	0	0	0	0	0	0	1	0	0	0	0	0	5.3	5.3	5.3	43.786	394	394;340	0	15.283	None	None	None
Q9Y2Q9	Q9Y2Q9	3	3	3	Small ribosomal subunit protein bS1m	MRPS28	sp|Q9Y2Q9|RT28_HUMAN 28S ribosomal protein S28, mitochondrial OS=Homo sapiens OX=9606 GN=MRPS28 PE=1 SV=1	1	3	3	3	0	1	1	0	1	2	0	0	0	0	1	1	0	1	2	0	0	0	0	1	1	0	1	2	0	0	0	19.3	19.3	19.3	20.843	187	187	0	110.34	None	By MS/MS	By MS/MS
Q9Y2R9	Q9Y2R9	1	1	1	Small ribosomal subunit protein uS7m	MRPS7	sp|Q9Y2R9|RT07_HUMAN 28S ribosomal protein S7, mitochondrial OS=Homo sapiens OX=9606 GN=MRPS7 PE=1 SV=2	1	1	1	1	1	0	1	0	0	0	0	0	0	1	0	1	0	0	0	0	0	0	1	0	1	0	0	0	0	0	0	5.4	5.4	5.4	28.134	242	242	0	1.1598	By MS/MS	None	By MS/MS
Q9Y399	Q9Y399	1	1	1	Small ribosomal subunit protein uS2m	MRPS2	sp|Q9Y399|RT02_HUMAN 28S ribosomal protein S2, mitochondrial OS=Homo sapiens OX=9606 GN=MRPS2 PE=1 SV=1	1	1	1	1	0	0	0	0	1	1	0	0	0	0	0	0	0	1	1	0	0	0	0	0	0	0	1	1	0	0	0	11.5	11.5	11.5	33.249	296	296	0	119.01	None	None	None
Q9Y3B4	Q9Y3B4	1	1	1	Splicing factor 3B subunit 6	SF3B6	sp|Q9Y3B4|SF3B6_HUMAN Splicing factor 3B subunit 6 OS=Homo sapiens OX=9606 GN=SF3B6 PE=1 SV=1	1	1	1	1	0	0	0	0	0	1	0	0	0	0	0	0	0	0	1	0	0	0	0	0	0	0	0	1	0	0	0	17.6	17.6	17.6	14.585	125	125	0	6.4518	None	None	None
Q9Y3D3	Q9Y3D3	1	1	1	Small ribosomal subunit protein bS16m	MRPS16	sp|Q9Y3D3|RT16_HUMAN 28S ribosomal protein S16, mitochondrial OS=Homo sapiens OX=9606 GN=MRPS16 PE=1 SV=1	1	1	1	1	0	0	0	0	1	1	0	0	0	0	0	0	0	1	1	0	0	0	0	0	0	0	1	1	0	0	0	16.1	16.1	16.1	15.345	137	137	0	18.62	None	None	None
Q9Y3D9	Q9Y3D9	1	1	1	Small ribosomal subunit protein mS23	MRPS23	sp|Q9Y3D9|RT23_HUMAN 28S ribosomal protein S23, mitochondrial OS=Homo sapiens OX=9606 GN=MRPS23 PE=1 SV=2	1	1	1	1	1	1	1	0	0	0	0	0	0	1	1	1	0	0	0	0	0	0	1	1	1	0	0	0	0	0	0	5.3	5.3	5.3	21.77	190	190	0	0.45368	By MS/MS	By matching	By MS/MS
Q9Y3U8	Q9Y3U8	3	3	3	Large ribosomal subunit protein eL36	RPL36	sp|Q9Y3U8|RL36_HUMAN 60S ribosomal protein L36 OS=Homo sapiens OX=9606 GN=RPL36 PE=1 SV=3	1	3	3	3	3	1	2	0	0	0	0	0	0	3	1	2	0	0	0	0	0	0	3	1	2	0	0	0	0	0	0	42.9	42.9	42.9	12.254	105	105	0	14.641	By MS/MS	By MS/MS	By MS/MS
Q9Y676	Q9Y676	2	2	2	Small ribosomal subunit protein mS40	MRPS18B	sp|Q9Y676|RT18B_HUMAN 28S ribosomal protein S18b, mitochondrial OS=Homo sapiens OX=9606 GN=MRPS18B PE=1 SV=1	1	2	2	2	0	0	1	1	1	1	0	0	0	0	0	1	1	1	1	0	0	0	0	0	1	1	1	1	0	0	0	10.5	10.5	10.5	29.395	258	258	0	14.418	None	None	By MS/MS
REV__P41229-4;REV__P41229-3;REV__P41229-2;REV__P41229-5;REV__P41229	REV__P41229-4;REV__P41229-3;REV__P41229-2;REV__P41229-5;REV__P41229	1;1;1;1;1	1;1;1;1;1	1;1;1;1;1			sp|P41229-4|KDM5C_HUMAN Isoform 4 of Lysine-specific demethylase 5C OS=Homo sapiens OX=9606 GN=KDM5C;sp|P41229-3|KDM5C_HUMAN Isoform 3 of Lysine-specific demethylase 5C OS=Homo sapiens OX=9606 GN=KDM5C;sp|P41229-2|KDM5C_HUMAN Isoform 2 of Lysine-specific d	5	1	1	1	0	0	0	1	1	1	0	0	0	0	0	0	1	1	1	0	0	0	0	0	0	1	1	1	0	0	0	0	0	0	155.12	1379	1379;1516;1557;1559;1560	0.0071685	0.18057	None	None	None
REV__Q6P9F0-3;REV__Q6P9F0-2;REV__Q6P9F0	REV__Q6P9F0-3;REV__Q6P9F0-2;REV__Q6P9F0	1;1;1	1;1;1	1;1;1			sp|Q6P9F0-3|CCD62_HUMAN Isoform 3 of Coiled-coil domain-containing protein 62 OS=Homo sapiens OX=9606 GN=CCDC62;sp|Q6P9F0-2|CCD62_HUMAN Isoform 2 of Coiled-coil domain-containing protein 62 OS=Homo sapiens OX=9606 GN=CCDC62;sp|Q6P9F0|CCD62_HUMAN Coiled-coi	3	1	1	1	0	1	0	1	1	0	0	0	0	0	1	0	1	1	0	0	0	0	0	1	0	1	1	0	0	0	0	0	0	0	49.907	445	445;682;684	0.0036101	0.1889	None	By MS/MS	None
[truncated: 60 more columns]

## Sheet: 99CGG, delCGG, GCrich STATS
Statistical Analysis in Perseus software: Proteins binding to FMR1-99CGG RNA, FMR1delCGG RNA and GC-rich RNA. Significantly enriched proteins are listed in bold.
T: Protein.IDs	T: Majority.protein.IDs	T: Protein.names	T: Gene.names	C: ANOVA Significant	N: -Log ANOVA p value	5UTR.LONG1	5UTR.LONG2	5UTR.LONG3	99CGG.1	99CGG.2	99CGG.3	GCRICH.1	GCRICH.2	GCRICH.3	N: Peptides	N: Razor...unique.peptides	N: Unique.peptides	N: Sequence.coverage....	N: Unique...razor.sequence.coverage....	N: Unique.sequence.coverage....	N: Mol..weight..kDa.	N: Q.value	N: Score	N: Intensity	N: MS.MS.count	N: ANOVA q-value
O75533	O75533	Splicing factor 3B subunit 1	SF3B1	+	2.35178	19.9755	19.6875	19.0467	23.5467	23.6509	23.948	17.954	18.0372	13.1937	1	1	1	1.4	1.4	1.4	145.83	0	89.072	69408000	7	0
P01009;P01009-3;P01009-2	P01009;P01009-3;P01009-2	Alpha-1-antitrypsin;Short peptide from AAT	SERPINA1	+	3.03424	18.6941	19.0547	19.3192	23.8387	22.2619	21.9923	22.911	22.4022	21.897	4	4	4	16.5	16.5	16.5	46.736	0	58.734	157120000	27	0
P02760	P02760	Protein AMBP;Alpha-1-microglobulin;Inter-alpha-trypsin inhibitor light chain;Trypstatin	AMBP	+	2.96184	18.1785	19.9136	18.4528	24.6028	23.5303	22.8206	20.1116	21.2585	20.3655	1	1	1	6.5	6.5	6.5	38.999	0	323.31	136690000	12	0
P05165;P05165-3;P05165-2	P05165;P05165-3;P05165-2	Propionyl-CoA carboxylase alpha chain, mitochondrial	PCCA	+	1.88406	18.2906	18.6553	22.0286	23.0719	24.12	24.6344	23.4754	23.1495	23.2069	5	5	5	8.8	8.8	8.8	80.058	0	167.04	172360000	18	0.0029
P05166;P05166-2	P05166;P05166-2	Propionyl-CoA carboxylase beta chain, mitochondrial	PCCB	+	5.91498	23.4116	23.4024	23.5527	25.2818	25.3521	25.4725	25.7456	25.4429	25.7352	8	8	8	31.2	31.2	31.2	58.215	0	323.31	1078000000	57	0
P05388;Q8NHW5;P05388-2	P05388;Q8NHW5;P05388-2	Large ribosomal subunit protein uL10;Putative ribosomal protein uL10-like	RPLP0;RPLP0P6	+	4.46127	17.5184	18.6889	18.8148	24.396	23.7832	23.5978	19.2213	19.396	20.0408	3	3	3	15.8	15.8	15.8	34.273	0	87.319	81377000	8	0
P06748;P06748-2;P06748-3	P06748;P06748-2;P06748-3	Nucleophosmin	NPM1	+	2.95789	18.7202	17.8241	19.1439	23.8442	24.3423	24.5134	20.9007	17.6413	19.5432	11	11	11	52	52	52	32.575	0	323.31	195950000	28	0
P07195	P07195	L-lactate dehydrogenase B chain	LDHB	+	1.66761	22.0494	21.8084	22.4396	17.7798	18.1687	18.5047	20.4724	20.7095	16.9269	3	3	2	15.6	15.6	12	36.638	0	40.458	56231000	7	0.00391304
P07910;P07910-2;P07910-4;O60812;B7ZW38;B2RXH8;P0DMR1;P07910-3	P07910;P07910-2;P07910-4;O60812;B7ZW38;B2RXH8;P0DMR1	Heterogeneous nuclear ribonucleoproteins C1/C2;Heterogeneous nuclear ribonucleoprotein C-like 1;Heterogeneous nuclear ribonucleoprotein C-like 3;Heterogeneous nuclear ribonucleoprotein C-like 2;Heterogeneous nuclear ribonucleoprotein C-like 4	HNRNPC;HNRNPCL1;HNRNPCL3;HNRNPCL2;HNRNPCL4	+	1.4342	21.5938	21.3741	21.8488	21.0953	21.0982	21.1489	20.4944	14.6132	15.6748	8	8	8	20.9	20.9	20.9	33.67	0	14.903	78527000	25	0.00523636
P0C0S8;Q99878;Q9BTM1;Q96KK5;Q9BTM1-2	P0C0S8;Q99878;Q9BTM1;Q96KK5;Q9BTM1-2	Histone H2A type 1;Histone H2A type 1-J;Histone H2A.J;Histone H2A type 1-H	H2AC11;H2AC14;H2AJ;H2AC12	+	1.64788	26.6026	27.0234	27.493	26.2898	25.5707	25.6597	24.9676	26.0618	24.3512	11	11	0	70.8	70.8	0	14.091	0	323.31	3346400000	63	0.00375
P10412;Q02539;P22492	P10412;Q02539	Histone H1.4;Histone H1.1	H1-4;H1-1	+	2.64914	24.1843	23.7028	24.2106	22.5646	23.0653	23.0701	24.8026	24.0851	24.5268	15	15	2	47.5	47.5	13.7	21.865	0	172.73	457580000	77	0
P18124	P18124	Large ribosomal subunit protein uL30	RPL7	+	3.58351	25.4581	25.3753	25.6298	27.34	27.2566	27.4802	26.2405	25.7921	26.5715	21	21	21	56.9	56.9	56.9	29.225	0	323.31	2427900000	105	0
P18621;P18621-3;P18621-2	P18621;P18621-3;P18621-2	Large ribosomal subunit protein uL22	RPL17	+	1.6958	21.5388	20.964	21.4908	19.0988	17.7879	20.4964	18.7208	16.2147	14.3364	8	8	8	46.2	46.2	46.2	21.397	0	12.446	62553000	16	0.004
P19338	P19338	Nucleolin	NCL	+	4.45177	25.7932	25.9014	25.8195	27.8406	28.1101	28.1093	24.9065	24.7548	25.6105	19	19	19	35.2	35.2	35.2	76.613	0	323.31	4854300000	112	0
P27635;Q96L21	P27635;Q96L21	Large ribosomal subunit protein uL16;Ribosomal protein uL16-like	RPL10;RPL10L	+	2.23934	22.9721	22.1897	22.051	19.2162	22.1456	21.7373	15.3233	16.2052	18.6571	11	11	11	44.4	44.4	44.4	24.577	0	61.046	119000000	34	0.00386667
P35268;Q6P5R6	P35268	Large ribosomal subunit protein eL22	RPL22	+	1.59005	26.0408	26.2475	26.0908	19.1844	25.6859	25.5726	17.6654	20.961	15.6375	9	9	9	60.9	60.9	60.9	14.787	0	323.31	848960000	36	0.0036
P36578	P36578	Large ribosomal subunit protein uL4	RPL4	+	3.17404	22.7044	22.6392	23.1035	21.8022	21.6277	21.9288	19.6194	17.9643	19.7199	27	27	27	63.9	63.9	63.9	47.697	0	217.75	384750000	89	0
P39023	P39023	Large ribosomal subunit protein uL3	RPL3	+	3.40489	25.8733	25.7158	25.8285	25.4105	25.5729	25.2622	24.9513	24.6077	24.589	26	26	24	58.1	58.1	55.3	46.108	0	323.31	1363900000	142	0
P40429;Q6NVV1	P40429	Large ribosomal subunit protein uL13	RPL13A	+	2.03239	24.6176	24.5851	24.64	23.6996	23.9624	24.1867	14.2024	18.7993	20.6238	13	13	13	42.4	42.4	42.4	23.577	0	197.56	483340000	42	0.00322222
P46778	P46778	Large ribosomal subunit protein eL21	RPL21	+	2.21339	22.5922	22.3097	22.6667	19.6415	21.7575	21.9205	18.5504	14.6468	17.5099	11	11	11	52.5	52.5	52.5	18.565	0	82.481	139670000	30	0.003625
P46779;P46779-2;P46779-3;P46779-4;P46779-5	P46779;P46779-2;P46779-3;P46779-4;P46779-5	Large ribosomal subunit protein eL28	RPL28	+	1.16136	20.815	20.7374	21.2216	19.7838	18.475	20.2744	19.2484	19.9815	17.9807	7	7	7	41.6	41.6	41.6	15.747	0	3.8295	51547000	14	0.00980645
P46781	P46781	Small ribosomal subunit protein uS4	RPS9	+	1.31473	19.2468	13.3308	18.5598	23.2266	24.316	23.7937	19.7253	17.2482	23.1609	9	9	9	51	51	51	22.591	0	79.442	185970000	23	0.00555932
P47914	P47914	Large ribosomal subunit protein eL29	RPL29	+	2.11585	23.7476	23.4841	23.4493	22.4299	22.1544	22.4121	23.0137	22.0145	22.6996	5	5	5	30.8	30.8	30.8	17.752	0	14.997	159230000	21	0.00341176
P52272;P52272-2	P52272;P52272-2	Heterogeneous nuclear ribonucleoprotein M	HNRNPM	+	3.6463	25.1004	25.3363	24.9179	24.7756	25.5156	25.5158	12.0396	13.4549	17.331	12	12	12	22.2	22.2	22.2	77.515	0	323.31	618140000	42	0
P52597	P52597	Heterogeneous nuclear ribonucleoprotein F;Heterogeneous nuclear ribonucleoprotein F, N-terminally processed	HNRNPF	+	1.7921	22.2183	19.8937	19.3151	24.0114	23.6143	23.8785	21.625	19.0092	19.9697	6	6	6	31.6	31.6	31.6	45.671	0	177.34	138300000	18	0.00263636
P61254	P61254	Large ribosomal subunit protein uL24	RPL26	+	2.08002	22.7291	22.0721	22.1038	21.3212	21.5879	20.9006	21.1783	21.0699	21.3989	12	12	4	57.9	57.9	8.3	17.258	0	57.26	178820000	40	0.00331429
P61313;P61313-2	P61313	Large ribosomal subunit protein eL15	RPL15	+	1.95915	23.5761	23.7985	23.6039	24.5847	24.7437	24.9412	13.4526	21.1471	13.8449	16	16	16	60.8	60.8	60.8	24.146	0	292.59	595700000	59	0.00313514
P62241	P62241	Small ribosomal subunit protein eS8	RPS8	+	2.826	23.2918	22.8977	23.9608	21.1022	21.9608	21.6578	21.2587	21.371	20.921	12	12	12	60.1	60.1	60.1	24.205	0	248.52	403930000	76	0
P62266	P62266	Small ribosomal subunit protein uS12	RPS23	+	1.20761	24.1734	23.794	24.2128	18.9763	23.0144	23.0276	18.9807	20.8235	13.5948	12	12	12	65	65	65	15.807	0	176.66	419510000	40	0.00839344
P62424	P62424	Large ribosomal subunit protein eL8	RPL7A	+	2.82212	24.6393	24.3818	25.0689	24.7222	24.7198	24.9556	16.7262	18.917	20.9041	17	17	17	51.5	51.5	51.5	29.995	0	267.33	864020000	72	0
P62753	P62753	Small ribosomal subunit protein eS6	RPS6	+	1.82895	24.3072	23.6876	24.4273	21.9032	23.1127	23.2585	22.4991	22.7003	22.4679	14	14	14	59.8	59.8	59.8	28.68	0	194.64	429720000	54	0.00269767
P62805	P62805	Histone H4	H4C1	+	1.39436	25.7047	25.1866	25.7942	25.3036	24.8998	24.8342	24.5463	24.9841	24.94	12	12	12	71.8	71.8	71.8	11.367	0	200.22	1552600000	117	0.00575439
P62841	P62841	Small ribosomal subunit protein uS19	RPS15	+	2.59234	24.0422	24.2585	24.0413	25.0332	25.8871	25.6016	25.1285	25.2285	25.6221	8	8	8	77.2	77.2	77.2	17.04	0	323.31	769960000	32	0
P62854;Q5JNZ5	P62854	Small ribosomal subunit protein eS26	RPS26	+	1.47665	26.0278	25.9015	26.2069	26.2546	26.7011	26.9165	26.0525	26.1756	26.1283	5	5	5	47	47	47	13.015	0	310.93	1838800000	52	0.00445283
P62910	P62910	Large ribosomal subunit protein eL32	RPL32	+	2.59337	23.6456	23.2613	23.8108	22.266	22.277	22.0825	22.0171	21.7485	20.771	10	10	10	73.3	73.3	73.3	15.86	0	80.013	302090000	44	0
P62917	P62917	Large ribosomal subunit protein uL2	RPL8	+	2.51132	22.6453	22.4195	22.8006	21.7533	22.0372	21.9644	17.228	20.0892	17.0091	12	12	12	42.4	42.4	42.4	28.024	0	53.449	174830000	40	0
P62995;P62995-3	P62995;P62995-3	Transformer-2 protein homolog beta	TRA2B	+	3.89219	23.1013	23.1083	23.3502	22.8435	22.9046	22.6389	20.3377	19.1258	18.8272	7	7	7	39.2	39.2	39.2	33.665	0	53.852	127020000	19	0
P63261	P63261	Actin, cytoplasmic 2;Actin, cytoplasmic 2, N-terminally processed	ACTG1	+	1.83833	27.5022	27.0204	27.7794	26.6975	26.5536	26.6634	27.0546	27.0363	27.0434	12	12	2	43.7	43.7	4.8	41.792	0	323.31	3357200000	67	0.0027619
P68363;P68363-2;Q71U36;Q71U36-2;P68366;P68366-2;P0DPH8;P0DPH7;Q6PEY2;P0DPH7-2;Q9BQE3;Q9NY65;Q9NY65-2	P68363;P68363-2;Q71U36;Q71U36-2;P68366;P68366-2;P0DPH8;P0DPH7;Q6PEY2;P0DPH7-2	Tubulin alpha-1B chain;Detyrosinated tubulin alpha-1B chain;Tubulin alpha-1A chain;Detyrosinated tubulin alpha-1A chain;Tubulin alpha-4A chain;Tubulin alpha-3D chain;Detyrosinated tubulin alpha-3D chain;Tubulin alpha-3C chain;Detyrosinated tubulin alpha-3C chain;Tubulin alpha-3E chain;Detyrosinated tubulin alpha-3E chain	TUBA1B;TUBA1A;TUBA4A;TUBA3D;TUBA3C;TUBA3E	+	2.81135	22.1559	21.7463	22.3828	17.3389	18.8676	19.3415	20.5151	20.1272	20.5643	10	10	10	32.2	32.2	32.2	50.151	0	241.36	135630000	22	0
P68371;P04350;A6NNZ2	P68371;P04350	Tubulin beta-4B chain;Tubulin beta-4A chain	TUBB4B;TUBB4A	+	2.49976	24.6072	24.5346	24.5779	25.1157	25.4881	24.9719	25.3149	25.8114	25.6951	8	8	1	33.3	33.3	4.3	49.83	0	257.67	829570000	65	0
P68431;P84243;Q71DI3;Q16695;Q6NXT2;Q5TEC6	P68431;P84243;Q71DI3;Q16695;Q6NXT2;Q5TEC6	Histone H3.1;Histone H3.3;Histone H3.2;Histone H3.1t;Histone H3.3C;Histone H3-7	H3C1;H3-3A;H3C15;H3-4;H3-5;H3-7	+	3.08441	25.7296	25.3966	24.5419	23.6817	23.9113	23.8823	22.955	22.4482	22.9085	8	8	8	50.7	50.7	50.7	15.404	0	208.89	621070000	25	0
P83731	P83731	Large ribosomal subunit protein eL24	RPL24	+	1.47699	21.8237	21.2351	21.9048	21.0026	20.9894	20.5769	19.806	15.9422	19.0976	11	11	11	58.6	58.6	58.6	17.779	0	4.364	91498000	25	0.00453846
P83881;Q969Q0	P83881;Q969Q0	Large ribosomal subunit protein eL42;Ribosomal protein eL42-like	RPL36A;RPL36AL	+	1.88196	21.2063	20.8521	20.7027	16.0473	17.4373	19.5924	17.1081	17.8959	17.5143	5	5	5	32.1	32.1	32.1	12.441	0	5.9456	38172000	17	0.00282927
P84098	P84098	Large ribosomal subunit protein eL19	RPL19	+	2.22188	23.9698	23.8731	23.5705	21.9155	22.139	22.3373	22.735	21.7255	21.1458	17	17	17	54.6	54.6	54.6	23.466	0	24.964	332920000	71	0.00374194
Q02543	Q02543	Large ribosomal subunit protein eL20	RPL18A	+	1.14931	21.2922	20.9523	21.5634	15.2251	17.9584	20.569	21.3703	20.4528	21.4713	11	11	11	61.9	61.9	61.9	20.762	0	57.921	152590000	23	0.00965079
Q02878	Q02878	Large ribosomal subunit protein eL6	RPL6	+	1.65418	25.9462	26.1182	25.8367	25.4351	25.8884	25.9207	23.838	15.6885	17.049	16	16	16	58.3	58.3	58.3	32.728	0	227.1	1182600000	64	0.00382979
Q07020;Q07020-2	Q07020;Q07020-2	Large ribosomal subunit protein eL18	RPL18	+	1.64265	22.3094	22.3952	22.2663	21.492	21.4076	21.7978	17.5611	20.9961	19.258	6	6	6	38.8	38.8	38.8	21.634	0	93.777	134870000	21	0.00367347
Q08211;Q08211-2	Q08211	ATP-dependent RNA helicase A	DHX9	+	3.85694	24.5807	25.4225	24.623	25.3171	25.1592	25.2174	27.0845	27.068	27.2566	12	12	12	14.8	14.8	14.8	140.96	0	323.31	987150000	54	0
Q12849;Q12849-5	Q12849;Q12849-5	G-rich sequence factor 1	GRSF1	+	1.43033	23.9755	23.6001	24.3629	25.5742	26.3583	25.9683	20.1583	20.0585	9.73824	10	10	10	36.5	36.5	36.5	53.126	0	323.31	891190000	43	0.00514286
Q12905	Q12905	Interleukin enhancer-binding factor 2	ILF2	+	3.17629	19.2886	19.2959	20.9874	23.6553	23.3262	23.4695	23.3507	24.4841	23.4884	2	2	2	14.1	14.1	14.1	43.062	0	98.177	182690000	14	0
Q13310;Q13310-2;Q13310-3	Q13310;Q13310-2;Q13310-3	Polyadenylate-binding protein 4	PABPC4	+	3.31937	24.332	24.0302	23.072	23.9534	24.5026	23.9469	13.7166	17.425	12.2291	8	8	3	20.8	20.8	13	70.782	0	323.31	247290000	21	0
Q15029;Q15029-2;Q15029-3	Q15029;Q15029-2;Q15029-3	116 kDa U5 small nuclear ribonucleoprotein component	EFTUD2	+	1.27257	22.3653	16.8019	22.0563	24.3037	23.3637	23.9364	16.3243	19.7427	19.3663	5	5	5	11.3	11.3	11.3	109.43	0	157.39	154280000	13	0.0064
Q16778;P33778;P23527;P06899;Q6DRA6;Q6DN03	Q16778;P33778;P23527;P06899	Histone H2B type 2-E;Histone H2B type 1-B;Histone H2B type 1-O;Histone H2B type 1-J	H2BC21;H2BC3;H2BC17;H2BC11	+	1.39384	22.6111	22.2228	23.0588	20.7151	16.801	18.1747	15.4199	20.4082	14.6314	17	1	1	83.3	9.5	9.5	13.92	0	1.5178	51436000	7	0.00565517
Q7L2E3;Q7L2E3-2;Q7L2E3-3	Q7L2E3;Q7L2E3-2;Q7L2E3-3	ATP-dependent RNA helicase DHX30	DHX30	+	1.4741	24.4846	23.813	24.351	24.7853	26.2001	25.8877	24.5638	24.898	24.902	4	4	4	7.1	7.1	7.1	133.94	0	107.37	651160000	31	0.00437037
Q96C86	Q96C86	m7GpppX diphosphatase	DCPS	+	5.43845	16.5263	17.504	17.564	29.1938	27.6165	27.1956	27.3471	26.8107	26.4495	5	5	5	14.5	14.5	14.5	38.608	0	323.31	3336400000	242	0
Q96HS1;Q96HS1-2	Q96HS1;Q96HS1-2	Serine/threonine-protein phosphatase PGAM5, mitochondrial	PGAM5	+	3.06086	24.3982	25.6657	24.0696	20.6425	25.6101	25.3087	15.9801	14.3626	14.3844	2	2	2	10.7	10.7	10.7	32.004	0	214.8	520550000	13	0
Q96Q89;Q96Q89-4;Q96Q89-3;Q96Q89-2	Q96Q89;Q96Q89-4;Q96Q89-3;Q96Q89-2	Kinesin-like protein KIF20B	KIF20B	+	2.15542	24.0682	25.0101	23.6562	27.2144	26.9201	26.076	26.5018	26.6072	25.4796	2	2	2	1	1	1	210.63	0	91.538	921380000	19	0.00351515
Q96QR8	Q96QR8	Transcriptional regulator protein Pur-beta	PURB	+	3.38842	21.7742	21.3403	21.5261	21.2965	21.5659	21.4506	10.813	15.1842	14.1411	6	6	4	20.5	20.5	13.8	33.24	0	7.9242	62645000	10	0
Q9BVP2;Q9BVP2-2	Q9BVP2;Q9BVP2-2	Guanine nucleotide-binding protein-like 3	GNL3	+	2.60028	24.9568	26.2241	24.7578	18.3703	20.225	19.2724	20.8809	17.2897	16.5389	1	1	1	3.8	3.8	3.8	61.992	0	23.607	478480000	11	0
Q9BZE1	Q9BZE1	Large ribosomal subunit protein mL37	MRPL37	+	1.89846	19.7906	20.0037	17.1493	24.2296	25.4153	25.3189	13.9936	17.8011	20.7128	3	3	3	10.2	10.2	10.2	48.117	0	30.814	177090000	10	0.00297436
Q9HCC0;Q9HCC0-2	Q9HCC0;Q9HCC0-2	Methylcrotonoyl-CoA carboxylase beta chain, mitochondrial	MCCC2	+	1.49318	24.0627	18.7797	23.9057	26.2725	27.2748	26.4351	27.0846	26.5965	26.7497	5	5	5	19.4	19.4	19.4	61.332	0	323.31	876120000	20	0.00407843
Q9NRR5;Q9UHD9;Q9UMX0;Q9UMX0-3;Q9UMX0-2	Q9NRR5;Q9UHD9;Q9UMX0;Q9UMX0-3;Q9UMX0-2	Ubiquilin-4;Ubiquilin-2;Ubiquilin-1	UBQLN4;UBQLN2;UBQLN1	+	3.47489	25.5113	25.9097	25.5838	19.4319	20.0824	18.1305	19.3073	21.5591	21.3014	1	1	1	3.3	3.3	3.3	63.852	0	126.28	550680000	10	0
Q9P015	Q9P015	Large ribosomal subunit protein uL15m	MRPL15	+	1.91378	18.6286	19.9322	19.2568	22.7115	23.0277	22.245	16.9383	20.1384	15.5765	3	3	3	15.5	15.5	15.5	33.419	0	92.753	56269000	10	0.00305263
O00425;O00425-2	O00425;O00425-2	Insulin-like growth factor 2 mRNA-binding protein 3	IGF2BP3		0.383498	21.4564	17.5366	20.8482	19.8055	19.1097	23.7207	17.4441	17.6279	20.2807	5	5	5	16.6	16.6	16.6	63.704	0	195.4	58147000	10	0.136371
O75569;O75569-3;O75569-2	O75569;O75569-3;O75569-2	Interferon-inducible double-stranded RNA-dependent protein kinase activator A	PRKRA		0.386445	21.472	21.091	20.9897	18.332	19.3107	21.426	21.5992	18.0582	20.0187	6	6	6	32.6	32.6	32.6	34.404	0	15.107	42188000	13	0.136208
O76021	O76021	Ribosomal L1 domain-containing protein 1	RSL1D1		0.629098	20.8249	16.308	21.0076	16.0541	22.8701	22.9391	23.8986	24.515	22.6238	3	3	3	5.1	5.1	5.1	54.972	0	67.815	122290000	15	0.0463908
P08708	P08708	Small ribosomal subunit protein eS17	RPS17		0.988469	21.9931	21.4693	21.1291	18.4269	20.1723	19.4037	16.8947	20.6901	19.6497	5	5	5	23.7	23.7	23.7	15.55	0	6.8356	55765000	15	0.0168451
P11182	P11182	Lipoamide acyltransferase component of branched-chain alpha-keto acid dehydrogenase complex, mitochondrial	DBT		0.05502	26.3217	26.5161	26.192	26.2988	26.5313	26.4544	26.0527	25.9669	26.8808	8	8	8	18.3	18.3	18.3	53.486	0	87.848	1032800000	30	0.736533
P12235	P12235	ADP/ATP translocase 1	SLC25A4		0.510822	21.0727	21.0243	21.2258	18.6447	19.5053	20.6119	21.58	18.7056	15.8641	4	4	1	20.5	20.5	7.4	33.064	0	53.317	74876000	15	0.0836559
P13010	P13010	X-ray repair cross-complementing protein 5	XRCC5		0.659776	19.914	19.6051	19.0569	22.888	23.6541	23.7484	13.2141	24.4149	17.313	2	2	2	6.6	6.6	6.6	82.704	0	82.613	123890000	11	0.0434824
P15880	P15880	Small ribosomal subunit protein uS5	RPS2		0.579349	21.895	21.9902	22.0228	18.6067	21.134	21.4612	13.6136	19.7894	21.2718	8	8	8	37.5	37.5	37.5	31.324	0	24.068	67184000	13	0.0617333
P16401	P16401	Histone H1.5	H1-5		0.591359	22.2129	22.0708	22.4847	21.6371	22.3652	21.767	23.6605	21.6675	23.5218	14	7	7	42.5	27.9	27.9	22.58	0	106.58	174610000	35	0.0562247
P16403	P16403	Histone H1.2	H1-2		0.168953	23.2855	18.3836	19.3443	17.7774	22.9255	17.2124	18.7351	23.7755	6.20199	13	1	1	38	9.9	9.9	21.364	0	24.412	91578000	10	0.388893
P18077	P18077	Large ribosomal subunit protein eL33	RPL35A		0.88519	21.7785	21.7411	22.0685	19.1186	19.6412	19.5836	20.9179	20.9398	16.8252	6	6	6	52.7	52.7	52.7	12.538	0	8.5906	52052000	10	0.0213699
P26373;P26373-2	P26373;P26373-2	Large ribosomal subunit protein eL13	RPL13		0.775606	22.406	22.308	22.3891	21.4952	21.629	21.5187	20.4764	14.7099	21.2506	12	12	12	52.1	52.1	52.1	24.261	0	155.02	188540000	47	0.0311053
P30050;P30050-2	P30050;P30050-2	Large ribosomal subunit protein uL11	RPL12		0.261836	20.976	19.5799	21.1605	18.5306	21.1126	18.9622	20.8475	20.19	13.7465	5	5	5	31.5	31.5	31.5	17.818	0	12.035	34440000	11	0.25244
P35232	P35232	Prohibitin 1	PHB1		0.0678126	22.189	18.666	21.8987	18.3036	21.9888	22.1568	15.0909	23.0794	20.9288	4	4	4	16.9	16.9	16.9	29.804	0	197.9	112520000	19	0.686346
P42766	P42766	Large ribosomal subunit protein uL29	RPL35		0.73581	22.2496	22.0434	21.8527	21.5726	21.4397	21.436	21.6148	19.4296	21.408	6	6	6	29.3	29.3	29.3	14.551	0	56.206	85213000	19	0.0354937
P46776	P46776	Large ribosomal subunit protein uL15	RPL27A		0.525339	22.6548	22.725	22.9274	21.6621	21.6899	21.5513	12.5833	21.5538	21.775	5	5	5	30.4	30.4	30.4	16.561	0	15.281	169160000	26	0.0792609
P49207	P49207	Large ribosomal subunit protein eL34	RPL34		1.06408	21.814	21.2865	21.6493	20.4319	20.8129	20.6157	15.0758	18.8334	20.4191	8	8	8	46.2	46.2	46.2	13.293	0	5.3025	65739000	19	0.0143284
P50914	P50914	Large ribosomal subunit protein eL14	RPL14		0.664401	21.519	21.3237	21.475	16.4122	19.8939	20.3849	12.8729	20.7974	17.8565	6	6	6	33.5	33.5	33.5	23.432	0	21.07	46012000	9	0.0425714
P61247	P61247	Small ribosomal subunit protein eS1	RPS3A		0.743738	21.7919	21.3033	21.6169	20.9685	21.3185	21.1771	21.5619	20.9491	21.2253	9	9	9	52.3	52.3	52.3	29.945	0	72.961	97466000	28	0.0344615
P61353	P61353	Large ribosomal subunit protein eL27	RPL27		1.08841	21.9377	22.2614	21.8631	14.1209	20.4016	19.4636	16.0186	18.0808	18.8079	6	6	6	44.1	44.1	44.1	15.798	0	73.288	46929000	13	0.014
P61513;A6NKH3	P61513	Large ribosomal subunit protein eL43	RPL37A		1.01591	21.2156	21.3791	21.3871	20.621	18.5217	20.2074	20.1486	17.9338	14.5531	6	6	6	60.9	60.9	60.9	10.275	0	39.536	51917000	17	0.0159412
P61927	P61927	Large ribosomal subunit protein eL37	RPL37		1.00246	21.0929	20.7497	20.9147	16.8159	17.9668	17.8013	20.9845	15.252	17.8901	4	4	4	38.1	38.1	38.1	11.078	0	1.3229	26578000	6	0.016058
P62081	P62081	Small ribosomal subunit protein eS7	RPS7		1.00221	22.5674	22.2352	22.6536	18.0907	23.1418	20.2021	17.2956	19.0357	20.1991	4	4	4	25.8	25.8	25.8	22.127	0	61.826	104060000	13	0.0158286
P62273;P62273-2	P62273;P62273-2	Small ribosomal subunit protein uS14	RPS29		0.403959	20.9428	21.355	21.1865	17.0136	19.3827	19.9488	15.3377	20.6967	21.4275	3	3	3	33.9	33.9	33.9	6.6767	0	56.306	43048000	14	0.122063
P62277	P62277	Small ribosomal subunit protein uS15	RPS13		0.749569	22.4401	22.566	22.4561	19.577	22.8103	22.5989	21.0825	20.2201	20.4827	11	11	11	62.3	62.3	62.3	17.222	0	198.62	155530000	24	0.0339221
P62701;P22090;Q8TD47	P62701	Small ribosomal subunit protein eS4, X isoform	RPS4X		0.857523	20.945	20.3837	20.3829	17.2076	18.1043	19.6475	17.1993	16.0579	20.3989	7	7	7	36.9	36.9	36.9	29.597	0	10.491	41218000	13	0.0233514
P62750	P62750	Large ribosomal subunit protein uL23	RPL23A		0.25576	28.01	27.831	28.4594	28.0365	28.4905	28.4806	27.9991	28.4523	28.5806	10	10	10	61.5	61.5	61.5	17.695	0	124.5	4500800000	49	0.257901
P62807;Q93079;Q99877;P58876;Q5QNW6;Q99879;Q5QNW6-2;O60814;P57053;Q96A08	P62807;Q93079;Q99877;P58876;Q5QNW6;Q99879;Q5QNW6-2;O60814;P57053	Histone H2B type 1-C/E/F/G/I;Histone H2B type 1-H;Histone H2B type 1-N;Histone H2B type 1-D;Histone H2B type 2-F;Histone H2B type 1-M;Histone H2B type 1-K;Histone H2B type F-S	H2BC4;H2BC9;H2BC15;H2BC5;H2BC18;H2BC14;H2BC12;H2BC12L		0.291711	31.3157	31.1659	31.506	31.3672	30.7152	30.9237	30.9862	31.719	30.9433	19	19	0	83.3	83.3	0	13.906	0	323.31	4.8232e+10	175	0.219592
P62847;P62847-2;P62847-3;P62847-4	P62847;P62847-2;P62847-3;P62847-4	Small ribosomal subunit protein eS24	RPS24		0.255516	25.6613	24.8053	25.31	25.4119	25.5434	25.3924	21.6661	25.7729	25.4234	7	7	6	36.1	36.1	33.8	15.423	0	52.204	559890000	22	0.256196
P62851	P62851	Small ribosomal subunit protein eS25	RPS25		0.893947	20.4105	20.3675	20.4423	15.5107	18.6586	18.8421	15.2687	14.2329	19.8587	3	3	3	24	24	24	13.742	0	0.87392	19140000	6	0.0188333
P62888	P62888	Large ribosomal subunit protein eL30	RPL30		0.693559	21.9999	21.5594	21.9276	14.8566	20.6535	20.4377	20.0548	19.637	17.4574	8	8	8	72.2	72.2	72.2	12.784	0	54.76	89576000	28	0.0390361
P62899;P62899-3;P62899-2	P62899;P62899-3;P62899-2	Large ribosomal subunit protein eL31	RPL31		1.12175	21.2017	21.3061	21.7302	13.557	15.7693	19.1035	19.5933	15.9103	21.215	5	5	5	60.8	60.8	60.8	14.463	0	76.186	51332000	10	0.0113125
P62979;P0CG48;P0CG47;P62987	P62979	Ubiquitin-ribosomal protein eS31 fusion protein;Ubiquitin;Small ribosomal subunit protein eS31	RPS27A		0.822884	21.2852	20.5713	21.0011	20.0103	16.9447	21.2131	15.1847	19.8977	17.2339	9	9	9	56.4	56.4	56.4	17.965	0	27.666	63445000	19	0.02496
P67809;P16989;P16989-2;P16989-3;Q9Y2T7	P67809	Y-box-binding protein 1	YBX1		0.735356	21.6764	21.7808	22.2719	22.921	22.7558	20.083	23.2529	23.3435	23.3961	11	11	11	57.1	57.1	57.1	35.924	0	96.434	138440000	26	0.03505
P82930	P82930	Small ribosomal subunit protein mS34	MRPS34		0.56721	20.8544	20.9896	21.6186	20.1898	18.7545	17.1123	21.6645	14.9773	17.9799	3	3	3	16.1	16.1	16.1	25.65	0	214.23	47688000	10	0.0655385
P84090	P84090	Enhancer of rudimentary homolog	ERH		0.719708	19.6999	19.3261	19.1248	15.6162	19.9936	19.578	17.4731	16.9054	16.4075	2	2	2	31.7	31.7	31.7	12.259	0	9.8656	8073900	7	0.0359512
Q00577	Q00577	Transcriptional activator protein Pur-alpha	PURA		0.657428	18.9799	16.6831	21.9282	20.4182	22.4728	22.2796	15.349	21.376	16.5769	4	2	2	20.2	13.7	13.7	34.91	0	35.253	29380000	8	0.0434419
Q00839;Q00839-2	Q00839;Q00839-2	Heterogeneous nuclear ribonucleoprotein U	HNRNPU		1.09376	20.7698	21.6046	21.5302	18.483	18.0086	19.7026	17.2988	20.8906	19.4702	6	6	6	9.5	9.5	9.5	90.583	0	49.888	38436000	10	0.0139077
Q13509;Q13509-2	Q13509;Q13509-2	Tubulin beta-3 chain	TUBB3		0.054839	23.3604	22.9656	23.3224	14.067	25.1199	25.2071	24.4581	24.2906	18.2708	5	2	2	20	13.3	13.3	50.432	0	82.354	341180000	19	0.730415
Q8IY81	Q8IY81	pre-rRNA 2-O-ribose RNA methyltransferase FTSJ3	FTSJ3		0.262974	23.2549	23.5907	23.8201	20.0308	18.4693	23.8794	14.3426	23.5345	23.8514	2	2	2	3.2	3.2	3.2	96.557	0	323.31	247020000	21	0.253414
Q92522	Q92522	Histone H1.10	H1-10		0.721666	19.7903	20.4307	20.4973	18.1842	18.5876	18.8128	20.0624	17.1745	20.0977	6	6	6	26.8	26.8	26.8	22.487	0	10.1	25921000	14	0.0360494
Q99623;Q99623-2	Q99623;Q99623-2	Prohibitin-2	PHB2		0.444008	22.9636	24.1738	23.2984	20.7886	19.8719	24.0842	23.6773	16.3151	20.8535	6	6	6	29.8	29.8	29.8	33.296	0	244.39	268440000	16	0.106979
Q99880;Q8N257	Q99880;Q8N257	Histone H2B type 1-L;Histone H2B type 3-B	H2BC13;H2BC26		0.602134	26.6948	19.067	26.538	28.2624	27.278	27.6259	28.1377	28.1106	26.0489	18	2	2	74.6	22.2	22.2	13.952	0	323.31	2476800000	21	0.0537727

## Sheet: 99CGG vs 23CGG IDs
MaxQuant Protein Groups output: Identification of proteins binding to FMR1-99CGG RNA and 23CGG RNA
Protein IDs	Majority protein IDs	Peptide counts (all)	Peptide counts (razor+unique)	Peptide counts (unique)	Protein names	Gene names	Fasta headers	Number of proteins	Peptides	Razor + unique peptides	Unique peptides	Peptides 23CGG-1	Peptides 23CGG-2	Peptides 23CGG-3	Peptides 99CGG-1	Peptides 99CGG-2	Peptides 99CGG-3	Razor + unique peptides 23CGG-1	Razor + unique peptides 23CGG-2	Razor + unique peptides 23CGG-3	Razor + unique peptides 99CGG-1	Razor + unique peptides 99CGG-2	Razor + unique peptides 99CGG-3	Unique peptides 23CGG-1	Unique peptides 23CGG-2	Unique peptides 23CGG-3	Unique peptides 99CGG-1	Unique peptides 99CGG-2	Unique peptides 99CGG-3	Sequence coverage [%]	Unique + razor sequence coverage [%]	Unique sequence coverage [%]	Mol. weight [kDa]	Sequence length	Sequence lengths	Q-value	Score	Sequence coverage 23CGG-1 [%]	Sequence coverage 23CGG-2 [%]	Sequence coverage 23CGG-3 [%]	Sequence coverage 99CGG-1 [%]	Sequence coverage 99CGG-2 [%]	Sequence coverage 99CGG-3 [%]	Intensity	Intensity 23CGG-1	Intensity 23CGG-2	Intensity 23CGG-3	Intensity 99CGG-1	Intensity 99CGG-2
A0A2R8Y619	A0A2R8Y619	5	1	1	Histone H2B type 2-K1	H2BK1	sp|A0A2R8Y619|H2BK1_HUMAN Histone H2B type 2-K1 OS=Homo sapiens OX=9606 GN=H2BK1 PE=3 SV=1	1	5	1	1	5	4	4	3	2	3	1	1	0	0	0	0	1	1	0	0	0	0	32	18	18	13.491	122	122	0	17.765	32	32	21.3	21.3	17.2	21.3	38904000	22125000	16779000	0	0	0
A6NHQ2	A6NHQ2	1	1	1	rRNA/tRNA 2-O-methyltransferase fibrillarin-like protein 1	FBLL1	sp|A6NHQ2|FBLL1_HUMAN rRNA/tRNA 2-O-methyltransferase fibrillarin-like protein 1 OS=Homo sapiens OX=9606 GN=FBLL1 PE=3 SV=2	1	1	1	1	0	0	0	0	1	0	0	0	0	0	1	0	0	0	0	0	1	0	9.9	9.9	9.9	34.803	334	334	0	1.0336	0	0	0	0	9.9	0	3279600	0	0	0	0	3279600
Q8N2N9;A6QL64;Q8N2N9-3;Q8N2N9-2	Q8N2N9;A6QL64;Q8N2N9-3;Q8N2N9-2	1;1;1;1	1;1;1;1	1;1;1;1	Ankyrin repeat domain-containing protein 36B;Ankyrin repeat domain-containing protein 36A	ANKRD36B;ANKRD36	sp|Q8N2N9|AN36B_HUMAN Ankyrin repeat domain-containing protein 36B OS=Homo sapiens OX=9606 GN=ANKRD36B PE=1 SV=4;sp|A6QL64|AN36A_HUMAN Ankyrin repeat domain-containing protein 36A OS=Homo sapiens OX=9606 GN=ANKRD36 PE=2 SV=4;sp|Q8N2N9-3|AN36B_HUMAN Isoform	4	1	1	1	0	1	0	0	0	0	0	1	0	0	0	0	0	1	0	0	0	0	0.9	0.9	0.9	153.58	1353	1353;1915;1292;1304	0.0078431	0.011414	0	0.9	0	0	0	0	2970600	0	2970600	0	0	0
CON__ENSEMBL:ENSBTAP00000031900	CON__ENSEMBL:ENSBTAP00000031900	1	1	1				1	1	1	1	0	0	0	0	1	0	0	0	0	0	1	0	0	0	0	0	1	0	2	2	2	121.45	1064	1064	0	18.581	0	0	0	0	2	0	3467500	0	0	0	0	3467500
P00761;CON__P00761	P00761;CON__P00761	8;8	8;8	8;8			sp|P00761|TRYP_PIG Trypsin OS=Sus scrofa OX=9823 PE=1 SV=1;	2	8	8	8	7	7	6	8	7	6	7	7	6	8	7	6	7	7	6	8	7	6	26.8	26.8	26.8	24.409	231	231;231	0	323.31	26.8	26.8	23.4	26.8	26.8	25.1	4473800000	463830000	198500000	205640000	1084400000	1212000000
CON__P02662	CON__P02662	1	1	1				1	1	1	1	0	1	0	1	0	0	0	1	0	1	0	0	0	1	0	1	0	0	5	5	5	22.975	199	199	0	0.8976	0	5	0	5	0	0	4432300	0	1519100	0	2913100	0
P02768;CON__P02768-1;P02768-2	P02768;CON__P02768-1;P02768-2	8;8;5	5;5;3	5;5;3	Albumin	ALB	sp|P02768|ALBU_HUMAN Albumin OS=Homo sapiens OX=9606 GN=ALB PE=1 SV=2;;sp|P02768-2|ALBU_HUMAN Isoform 2 of Albumin OS=Homo sapiens OX=9606 GN=ALB	3	8	5	5	1	1	1	8	4	6	0	0	0	5	3	4	0	0	0	5	3	4	12.3	8.7	8.7	69.366	609	609;609;417	0	132	2.5	2.5	2.5	12.3	8	11.2	602280000	0	0	0	275870000	171050000
CON__P02769;P02768-3	CON__P02769	22;1	22;1	19;0				2	22	22	19	3	2	2	15	12	14	3	2	2	15	12	14	2	1	1	12	11	12	41.2	41.2	37.6	69.293	607	607;396	0	323.31	6.6	4.9	4.9	32.9	28.5	26	312490000	10879000	3410000	2473300	139470000	74750000
P04264;CON__P04264	P04264;CON__P04264	4;4	4;4	4;4	Keratin, type II cytoskeletal 1	KRT1	sp|P04264|K2C1_HUMAN Keratin, type II cytoskeletal 1 OS=Homo sapiens OX=9606 GN=KRT1 PE=1 SV=6;	2	4	4	4	0	0	0	2	3	3	0	0	0	2	3	3	0	0	0	2	3	3	8.1	8.1	8.1	66.038	644	644;644	0	79.288	0	0	0	5.4	6.8	5	42389000	0	0	0	31254000	6987700
P05787;P08670;P08729;P17661;Q9NSB2;P41219;CON__Q9DCV7;CON__Q3KNV1;CON__P08729;CON__P05787;CON__Q9H552;CON__Q9NSB2;CON__Q6ISB0;P41219-2;P05787-2	P05787;P08670;P08729;P17661;Q9NSB2;P41219;CON__Q9DCV7;CON__Q3KNV1;CON__P08729;CON__P05787;CON__Q9H552;CON__Q9NSB2;CON__Q6ISB0;P41219-2;P05787-2	1;1;1;1;1;1;1;1;1;1;1;1;1;1;1	1;1;1;1;1;1;1;1;1;1;1;1;1;1;1	1;1;1;1;1;1;1;1;1;1;1;1;1;1;1	Keratin, type II cytoskeletal 8;Vimentin;Keratin, type II cytoskeletal 7;Desmin;Keratin, type II cuticular Hb4;Peripherin	KRT8;VIM;KRT7;DES;KRT84;PRPH	sp|P05787|K2C8_HUMAN Keratin, type II cytoskeletal 8 OS=Homo sapiens OX=9606 GN=KRT8 PE=1 SV=7;sp|P08670|VIME_HUMAN Vimentin OS=Homo sapiens OX=9606 GN=VIM PE=1 SV=4;sp|P08729|K2C7_HUMAN Keratin, type II cytoskeletal 7 OS=Homo sapiens OX=9606 GN=KRT7 PE=1	15	1	1	1	0	0	0	1	0	0	0	0	0	1	0	0	0	0	0	1	0	0	1.7	1.7	1.7	53.704	483	483;466;469;470;600;470;457;469;469;483;499;600;600;471;511	0.0077519	-0.007203	0	0	0	1.7	0	0	2370900	0	0	0	2370900	0
CON__P13645;P13645;CON__P02535-1;CON__Q7Z3Y7;CON__P02533;CON__A2A4G1;CON__Q9Z2K1;CON__Q148H6;Q7Z3Y7;CON__Q3ZAW8;CON__P08779;P08779;P02533;CON__O76015;CON__Q7Z3Z0;CON__Q6IFX2;CON__A2AB72;CON__Q497I4;CON__Q2M2I5;CON__P19012;CON__Q92764;CON__REFSEQ:XP_986630;CON__ENSEMBL:ENSP00000377550;CON__Q7Z3Y9;CON__Q7Z3Y8;CON__P05784;CON__Q14532;CON__P08727;CON__P08730-1;CON__Q9QWL7;CON__O76014;P05783;CON__P190…	CON__P13645;P13645;CON__P02535-1	5;5;3;2;2;2;2;2;2;2;2;2;2;1;1;1;1;1;1;1;1;1;1;1;1;1;1;1;1;1;1;1;1;1;1;1;1;1;1;1;1;1;1;1;1;1;1;1;1;1;1;1;1;1;1;1;1	5;5;3;2;2;2;2;2;2;2;2;2;2;1;1;1;1;1;1;1;1;1;1;1;1;1;1;1;1;1;1;1;1;1;1;1;1;1;1;1;1;1;1;1;1;1;1;1;1;1;1;1;1;1;1;1;1	5;5;3;2;2;2;2;2;2;2;2;2;2;1;1;1;1;1;1;1;1;1;1;1;1;1;1;1;1;1;1;1;1;1;1;1;1;1;1;1;1;1;1;1;1;1;1;1;1;1;1;1;1;1;1;1;1	Keratin, type I cytoskeletal 10	KRT10	;sp|P13645|K1C10_HUMAN Keratin, type I cytoskeletal 10 OS=Homo sapiens OX=9606 GN=KRT10 PE=1 SV=6;	57	5	5	5	0	0	0	5	2	1	0	0	0	5	2	1	0	0	0	5	2	1	9.9	9.9	9.9	59.51	593	593;584;570;486;472;456;469;464;464;474;473;473;472;456;450;452;453;455;525;456;425;476;420;468;459;423;448;400;437;433;471;430;403;448;432;458;456;450;455;416;449;459;525;468;404;467;467;420;456;355;417;404;416;416;416;400;432	0	95.33	0	0	0	9.9	7.3	2.2	55988000	0	0	0	49102000	6004300
CON__P35908v2;P35908;CON__P35908;P12036;CON__Q5XQN5;CON__Q6NXH9;CON__Q3TTY5;CON__Q32MB2;CON__Q8BGZ7;CON__P50446;CON__O95678;CON__P07744;CON__P04259;CON__P48668;CON__Q01546;CON__Q922U2;CON__Q7RTS7;CON__P02538;P13647;CON__Q8N1N4-2;CON__P13647;P12036-2;Q8N1N4-2;Q86Y46;Q8N1N4;Q7RTS7;Q01546;O95678;P04259;P48668;P02538;CON__Q7RTT2	CON__P35908v2;P35908;CON__P35908	4;4;4;1;1;1;1;1;1;1;1;1;1;1;1;1;1;1;1;1;1;1;1;1;1;1;1;1;1;1;1;1	4;4;4;1;1;1;1;1;1;1;1;1;1;1;1;1;1;1;1;1;1;1;1;1;1;1;1;1;1;1;1;1	4;4;4;1;1;1;1;1;1;1;1;1;1;1;1;1;1;1;1;1;1;1;1;1;1;1;1;1;1;1;1;1	Keratin, type II cytoskeletal 2 epidermal	KRT2	;sp|P35908|K22E_HUMAN Keratin, type II cytoskeletal 2 epidermal OS=Homo sapiens OX=9606 GN=KRT2 PE=1 SV=2;	32	4	4	4	0	0	0	4	0	0	0	0	0	4	0	0	0	0	0	4	0	0	10.2	10.2	10.2	65.432	639	639;639;645;1026;601;539;707;540;551;553;551;525;564;564;638;580;529;564;590;521;590;963;410;540;520;529;638;551;564;564;564;521	0	195.04	0	0	0	10.2	0	0	27772000	0	0	0	27772000	0
CON__Streptavidin	CON__Streptavidin	10	10	10				1	10	10	10	6	4	6	8	10	9	6	4	6	8	10	9	6	4	6	8	10	9	49.4	49.4	49.4	16.622	160	160	0	323.31	49.4	32.5	32.5	49.4	49.4	49.4	5210100000	629830000	177840000	227190000	1273100000	1.4833e+09
O00425;O00425-2	O00425;O00425-2	4;2	4;2	4;2	Insulin-like growth factor 2 mRNA-binding protein 3	IGF2BP3	sp|O00425|IF2B3_HUMAN Insulin-like growth factor 2 mRNA-binding protein 3 OS=Homo sapiens OX=9606 GN=IGF2BP3 PE=1 SV=2;sp|O00425-2|IF2B3_HUMAN Isoform 2 of Insulin-like growth factor 2 mRNA-binding protein 3 OS=Homo sapiens OX=9606 GN=IGF2BP3	2	4	4	4	0	0	0	1	1	3	0	0	0	1	1	3	0	0	0	1	1	3	14.2	14.2	14.2	63.704	579	579;198	0	208.14	0	0	0	4.1	2.6	11.6	47136000	0	0	0	15283000	1205200
O15213	O15213	1	1	1	WD repeat-containing protein 46	WDR46	sp|O15213|WDR46_HUMAN WD repeat-containing protein 46 OS=Homo sapiens OX=9606 GN=WDR46 PE=1 SV=3	1	1	1	1	0	0	0	0	1	1	0	0	0	0	1	1	0	0	0	0	1	1	3.1	3.1	3.1	68.07	610	610	0	23.061	0	0	0	0	3.1	3.1	7250700	0	0	0	0	3377000
O15240	O15240	3	3	3	Neurosecretory protein VGF;Neuroendocrine regulatory peptide-1;Neuroendocrine regulatory peptide-2;VGF-derived peptide TLQP-21;VGF-derived peptide TLQP-62;Antimicrobial peptide VGF[554-577]	VGF	sp|O15240|VGF_HUMAN Neurosecretory protein VGF OS=Homo sapiens OX=9606 GN=VGF PE=1 SV=2	1	3	3	3	0	0	0	1	1	2	0	0	0	1	1	2	0	0	0	1	1	2	8.1	8.1	8.1	67.257	615	615	0	168.37	0	0	0	4.4	4.7	8.1	62486000	0	0	0	24875000	13593000
O43143	O43143	1	1	1	ATP-dependent RNA helicase DHX15	DHX15	sp|O43143|DHX15_HUMAN ATP-dependent RNA helicase DHX15 OS=Homo sapiens OX=9606 GN=DHX15 PE=1 SV=2	1	1	1	1	0	0	0	0	0	1	0	0	0	0	0	1	0	0	0	0	0	1	3.4	3.4	3.4	90.932	795	795	0	28.104	0	0	0	0	0	3.4	13837000	0	0	0	0	0
O43242;O43242-2	O43242;O43242-2	1;1	1;1	1;1	26S proteasome non-ATPase regulatory subunit 3	PSMD3	sp|O43242|PSMD3_HUMAN 26S proteasome non-ATPase regulatory subunit 3 OS=Homo sapiens OX=9606 GN=PSMD3 PE=1 SV=2;sp|O43242-2|PSMD3_HUMAN Isoform 2 of 26S proteasome non-ATPase regulatory subunit 3 OS=Homo sapiens OX=9606 GN=PSMD3	2	1	1	1	0	0	0	0	1	1	0	0	0	0	1	1	0	0	0	0	1	1	2.4	2.4	2.4	60.977	534	534;356	0	2.6342	0	0	0	0	2.4	2.4	7561000	0	0	0	0	3724000
O43390;O43390-4;O43390-3;O43390-2	O43390;O43390-4;O43390-3;O43390-2	1;1;1;1	1;1;1;1	1;1;1;1	Heterogeneous nuclear ribonucleoprotein R	HNRNPR	sp|O43390|HNRPR_HUMAN Heterogeneous nuclear ribonucleoprotein R OS=Homo sapiens OX=9606 GN=HNRNPR PE=1 SV=1;sp|O43390-4|HNRPR_HUMAN Isoform 4 of Heterogeneous nuclear ribonucleoprotein R OS=Homo sapiens OX=9606 GN=HNRNPR;sp|O43390-3|HNRPR_HUMAN Isoform 3 o	4	1	1	1	1	1	1	1	1	1	1	1	1	1	1	1	1	1	1	1	1	1	3.2	3.2	3.2	70.942	633	633;535;595;636	0	118.52	3.2	3.2	3.2	3.2	3.2	3.2	68139000	10116000	11466000	5421300	10305000	12984000
O43520	O43520	1	1	1	Phospholipid-transporting ATPase IC	ATP8B1	sp|O43520|AT8B1_HUMAN Phospholipid-transporting ATPase IC OS=Homo sapiens OX=9606 GN=ATP8B1 PE=1 SV=3	1	1	1	1	0	0	0	0	1	0	0	0	0	0	1	0	0	0	0	0	1	0	1.3	1.3	1.3	143.69	1251	1251	0.0039841	0.057899	0	0	0	0	1.3	0	9294300	0	0	0	0	9294300
O43795;O43795-2	O43795;O43795-2	2;2	2;2	2;2	Unconventional myosin-Ib	MYO1B	sp|O43795|MYO1B_HUMAN Unconventional myosin-Ib OS=Homo sapiens OX=9606 GN=MYO1B PE=1 SV=3;sp|O43795-2|MYO1B_HUMAN Isoform 2 of Unconventional myosin-Ib OS=Homo sapiens OX=9606 GN=MYO1B	2	2	2	2	1	1	1	1	1	0	1	1	1	1	1	0	1	1	1	1	1	0	4	4	4	131.98	1136	1136;1078	0	118.38	1.8	1.8	1.8	2.1	1.8	0	29526000	8174200	11943000	4290300	0	5118100
O75063	O75063	1	1	1	Glycosaminoglycan xylosylkinase	FAM20B	sp|O75063|XYLK_HUMAN Glycosaminoglycan xylosylkinase OS=Homo sapiens OX=9606 GN=FAM20B PE=1 SV=1	1	1	1	1	0	0	0	1	0	1	0	0	0	1	0	1	0	0	0	1	0	1	4.4	4.4	4.4	46.432	409	409	0	0.42866	0	0	0	4.4	0	4.4	23466000	0	0	0	23466000	0
O75367-1;O75367-3;O75367	O75367-1;O75367-3;O75367	3;3;2	3;3;2	3;3;2	Core histone macro-H2A.1	MACROH2A1	sp|O75367-1|H2AY_HUMAN Isoform 2 of Core histone macro-H2A.1 OS=Homo sapiens OX=9606 GN=MACROH2A1;sp|O75367-3|H2AY_HUMAN Isoform 3 of Core histone macro-H2A.1 OS=Homo sapiens OX=9606 GN=MACROH2A1;sp|O75367|H2AY_HUMAN Core histone macro-H2A.1 OS=Homo sapien	3	3	3	3	1	0	1	2	2	1	1	0	1	2	2	1	1	0	1	2	2	1	20.7	20.7	20.7	39.617	372	372;371;369	0	224.67	10.2	0	10.2	20.7	20.4	10.5	104530000	5622200	0	4713400	39842000	29539000
O75494;O75494-3;O75494-4;O75494-5;O75494-6;O75494-2	O75494;O75494-3;O75494-4;O75494-5;O75494-6;O75494-2	1;1;1;1;1;1	1;1;1;1;1;1	1;1;1;1;1;1	Serine/arginine-rich splicing factor 10	SRSF10	sp|O75494|SRS10_HUMAN Serine/arginine-rich splicing factor 10 OS=Homo sapiens OX=9606 GN=SRSF10 PE=1 SV=1;sp|O75494-3|SRS10_HUMAN Isoform 3 of Serine/arginine-rich splicing factor 10 OS=Homo sapiens OX=9606 GN=SRSF10;sp|O75494-4|SRS10_HUMAN Isoform 4 of Se	6	1	1	1	0	0	0	0	0	1	0	0	0	0	0	1	0	0	0	0	0	1	6.1	6.1	6.1	31.3	262	262;183;173;165;182;261	0	6.5212	0	0	0	0	0	6.1	3273600	0	0	0	0	0
O75533	O75533	1	1	1	Splicing factor 3B subunit 1	SF3B1	sp|O75533|SF3B1_HUMAN Splicing factor 3B subunit 1 OS=Homo sapiens OX=9606 GN=SF3B1 PE=1 SV=3	1	1	1	1	0	0	0	1	1	1	0	0	0	1	1	1	0	0	0	1	1	1	1.4	1.4	1.4	145.83	1304	1304	0	91.658	0	0	0	1.4	1.4	1.4	66110000	0	0	0	16001000	21296000
O75569	O75569	1	1	1	Interferon-inducible double-stranded RNA-dependent protein kinase activator A	PRKRA	sp|O75569|PRKRA_HUMAN Interferon-inducible double-stranded RNA-dependent protein kinase activator A OS=Homo sapiens OX=9606 GN=PRKRA PE=1 SV=1	1	1	1	1	0	0	0	0	1	1	0	0	0	0	1	1	0	0	0	0	1	1	6.4	6.4	6.4	34.404	313	313	0	17.903	0	0	0	0	6.4	6.4	6223900	0	0	0	0	2392200
O75607	O75607	1	1	1	Nucleoplasmin-3	NPM3	sp|O75607|NPM3_HUMAN Nucleoplasmin-3 OS=Homo sapiens OX=9606 GN=NPM3 PE=1 SV=3	1	1	1	1	1	1	1	0	0	0	1	1	1	0	0	0	1	1	1	0	0	0	9	9	9	19.343	178	178	0	188.04	9	9	9	0	0	0	13107000	7239400	3659100	2208300	0	0
O75616	O75616	1	1	1	GTPase Era, mitochondrial	ERAL1	sp|O75616|ERAL1_HUMAN GTPase Era, mitochondrial OS=Homo sapiens OX=9606 GN=ERAL1 PE=1 SV=2	1	1	1	1	0	0	0	0	0	1	0	0	0	0	0	1	0	0	0	0	0	1	4.1	4.1	4.1	48.349	437	437	0	18.059	0	0	0	0	0	4.1	8720300	0	0	0	0	0
O75934	O75934	2	2	2	Pre-mRNA-splicing factor SPF27	BCAS2	sp|O75934|SPF27_HUMAN Pre-mRNA-splicing factor SPF27 OS=Homo sapiens OX=9606 GN=BCAS2 PE=1 SV=1	1	2	2	2	2	0	2	1	0	0	2	0	2	1	0	0	2	0	2	1	0	0	18.2	18.2	18.2	26.131	225	225	0	84.881	18.2	0	18.2	18.2	0	0	32045000	11963000	0	8218200	11863000	0
O76021	O76021	2	2	2	Ribosomal L1 domain-containing protein 1	RSL1D1	sp|O76021|RL1D1_HUMAN Ribosomal L1 domain-containing protein 1 OS=Homo sapiens OX=9606 GN=RSL1D1 PE=1 SV=3	1	2	2	2	1	0	0	1	2	2	1	0	0	1	2	2	1	0	0	1	2	2	3.1	3.1	3.1	54.972	490	490	0	82.451	3.1	0	0	3.1	3.1	3.1	49311000	2516700	0	0	6633800	19065000
O95793;O95793-2;O95793-3;Q9NUL3;Q9NUL3-4;Q9NUL3-6;Q9NUL3-8;Q9NUL3-3;Q9NUL3-7;Q9NUL3-2	O95793;O95793-2;O95793-3	4;4;4;1;1;1;1;1;1;1	4;4;4;1;1;1;1;1;1;1	4;4;4;1;1;1;1;1;1;1	Double-stranded RNA-binding protein Staufen homolog 1	STAU1	sp|O95793|STAU1_HUMAN Double-stranded RNA-binding protein Staufen homolog 1 OS=Homo sapiens OX=9606 GN=STAU1 PE=1 SV=2;sp|O95793-2|STAU1_HUMAN Isoform Short of Double-stranded RNA-binding protein Staufen homolog 1 OS=Homo sapiens OX=9606 GN=STAU1;sp|O95793	10	4	4	4	4	0	1	0	0	0	4	0	1	0	0	0	4	0	1	0	0	0	11.3	11.3	11.3	63.182	577	577;496;502;570;291;398;473;479;504;538	0	13.955	11.3	0	3.8	0	0	0	11704000	9143600	0	2560400	0	0
P00338;P00338-3;P00338-4	P00338;P00338-3;P00338-4	1;1;1	1;1;1	1;1;1	L-lactate dehydrogenase A chain	LDHA	sp|P00338|LDHA_HUMAN L-lactate dehydrogenase A chain OS=Homo sapiens OX=9606 GN=LDHA PE=1 SV=2;sp|P00338-3|LDHA_HUMAN Isoform 3 of L-lactate dehydrogenase A chain OS=Homo sapiens OX=9606 GN=LDHA;sp|P00338-4|LDHA_HUMAN Isoform 4 of L-lactate dehydrogenase A	3	1	1	1	0	0	0	0	1	1	0	0	0	0	1	1	0	0	0	0	1	1	4.2	4.2	4.2	36.688	332	332;361;274	0	5.1151	0	0	0	0	4.2	4.2	9596000	0	0	0	0	4303600
P01008	P01008	1	1	1	Antithrombin-III	SERPINC1	sp|P01008|ANT3_HUMAN Antithrombin-III OS=Homo sapiens OX=9606 GN=SERPINC1 PE=1 SV=1	1	1	1	1	0	0	0	1	1	1	0	0	0	1	1	1	0	0	0	1	1	1	5	5	5	52.602	464	464	0	119.17	0	0	0	5	5	5	36389000	0	0	0	27421000	5301000
P01009;P01009-3;P01009-2	P01009;P01009-3;P01009-2	4;3;3	4;3;3	4;3;3	Alpha-1-antitrypsin;Short peptide from AAT	SERPINA1	sp|P01009|A1AT_HUMAN Alpha-1-antitrypsin OS=Homo sapiens OX=9606 GN=SERPINA1 PE=1 SV=3;sp|P01009-3|A1AT_HUMAN Isoform 3 of Alpha-1-antitrypsin OS=Homo sapiens OX=9606 GN=SERPINA1;sp|P01009-2|A1AT_HUMAN Isoform 2 of Alpha-1-antitrypsin OS=Homo sapiens OX=96	3	4	4	4	0	0	0	4	4	2	0	0	0	4	4	2	0	0	0	4	4	2	16.5	16.5	16.5	46.736	418	418;306;359	0	75.555	0	0	0	16.5	16.5	11	122810000	0	0	0	75410000	39916000
P02753	P02753	1	1	1	Retinol-binding protein 4;Plasma retinol-binding protein(1-182);Plasma retinol-binding protein(1-181);Plasma retinol-binding protein(1-179);Plasma retinol-binding protein(1-176)	RBP4	sp|P02753|RET4_HUMAN Retinol-binding protein 4 OS=Homo sapiens OX=9606 GN=RBP4 PE=1 SV=3	1	1	1	1	0	0	0	1	1	1	0	0	0	1	1	1	0	0	0	1	1	1	14.4	14.4	14.4	23.01	201	201	0	37.642	0	0	0	14.4	14.4	14.4	50490000	0	0	0	19270000	16897000
P02760	P02760	1	1	1	Protein AMBP;Alpha-1-microglobulin;Inter-alpha-trypsin inhibitor light chain;Trypstatin	AMBP	sp|P02760|AMBP_HUMAN Protein AMBP OS=Homo sapiens OX=9606 GN=AMBP PE=1 SV=1	1	1	1	1	0	0	0	1	1	1	0	0	0	1	1	1	0	0	0	1	1	1	6.5	6.5	6.5	38.999	352	352	0	323.31	0	0	0	6.5	6.5	6.5	110230000	0	0	0	69646000	23446000
P02787	P02787	1	1	1	Serotransferrin	TF	sp|P02787|TRFE_HUMAN Serotransferrin OS=Homo sapiens OX=9606 GN=TF PE=1 SV=4	1	1	1	1	0	0	0	1	1	0	0	0	0	1	1	0	0	0	0	1	1	0	5.4	5.4	5.4	77.049	698	698	0	116.51	0	0	0	5.4	5.4	0	37542000	0	0	0	19423000	18119000
P04406	P04406	1	1	1	Glyceraldehyde-3-phosphate dehydrogenase	GAPDH	sp|P04406|G3P_HUMAN Glyceraldehyde-3-phosphate dehydrogenase OS=Homo sapiens OX=9606 GN=GAPDH PE=1 SV=3	1	1	1	1	0	0	0	1	0	0	0	0	0	1	0	0	0	0	0	1	0	0	3.6	3.6	3.6	36.053	335	335	0.0039683	0.055159	0	0	0	3.6	0	0	830710	0	0	0	830710	0
P05141	P05141	1	1	1	ADP/ATP translocase 2;ADP/ATP translocase 2, N-terminally processed	SLC25A5	sp|P05141|ADT2_HUMAN ADP/ATP translocase 2 OS=Homo sapiens OX=9606 GN=SLC25A5 PE=1 SV=7	1	1	1	1	0	0	1	0	1	1	0	0	1	0	1	1	0	0	1	0	1	1	7.4	7.4	7.4	32.852	298	298	0	19.326	0	0	7.4	0	7.4	7.4	28569000	0	0	8038200	0	8454200
P05165;P05165-3;P05165-2	P05165;P05165-3;P05165-2	5;5;5	5;5;5	5;5;5	Propionyl-CoA carboxylase alpha chain, mitochondrial	PCCA	sp|P05165|PCCA_HUMAN Propionyl-CoA carboxylase alpha chain, mitochondrial OS=Homo sapiens OX=9606 GN=PCCA PE=1 SV=4;sp|P05165-3|PCCA_HUMAN Isoform 3 of Propionyl-CoA carboxylase alpha chain, mitochondrial OS=Homo sapiens OX=9606 GN=PCCA;sp|P05165-2|PCCA_HU	3	5	5	5	0	0	0	2	3	3	0	0	0	2	3	3	0	0	0	2	3	3	8.8	8.8	8.8	80.058	728	728;681;702	0	181.89	0	0	0	4	6.2	6.6	112630000	0	0	0	5289300	46997000
P05166;P05166-2	P05166;P05166-2	5;4	5;4	5;4	Propionyl-CoA carboxylase beta chain, mitochondrial	PCCB	sp|P05166|PCCB_HUMAN Propionyl-CoA carboxylase beta chain, mitochondrial OS=Homo sapiens OX=9606 GN=PCCB PE=1 SV=3;sp|P05166-2|PCCB_HUMAN Isoform 2 of Propionyl-CoA carboxylase beta chain, mitochondrial OS=Homo sapiens OX=9606 GN=PCCB	2	5	5	5	0	0	0	3	5	5	0	0	0	3	5	5	0	0	0	3	5	5	26	26	26	58.215	539	539;559	0	323.31	0	0	0	18	26	26	520800000	0	0	0	135900000	171180000
P05386;P05386-2	P05386;P05386-2	2;1	2;1	1;0	Large ribosomal subunit protein P1	RPLP1	sp|P05386|RLA1_HUMAN 60S acidic ribosomal protein P1 OS=Homo sapiens OX=9606 GN=RPLP1 PE=1 SV=1;sp|P05386-2|RLA1_HUMAN Isoform 2 of 60S acidic ribosomal protein P1 OS=Homo sapiens OX=9606 GN=RPLP1	2	2	2	1	1	0	1	1	2	1	1	0	1	1	2	1	1	0	1	1	1	1	43	43	28.1	11.514	114	114;89	0	323.31	28.1	0	28.1	28.1	43	28.1	421770000	19913000	0	24050000	101690000	144810000
P05387	P05387	2	1	1	Large ribosomal subunit protein P2	RPLP2	sp|P05387|RLA2_HUMAN 60S acidic ribosomal protein P2 OS=Homo sapiens OX=9606 GN=RPLP2 PE=1 SV=1	1	2	1	1	0	0	0	0	2	0	0	0	0	0	1	0	0	0	0	0	1	0	43.5	28.7	28.7	11.665	115	115	0	0.18652	0	0	0	0	43.5	0	1966000	0	0	0	0	1966000
P05388;Q8NHW5;P05388-2	P05388;Q8NHW5;P05388-2	4;4;4	4;4;4	4;4;4	Large ribosomal subunit protein uL10;Putative ribosomal protein uL10-like	RPLP0;RPLP0P6	sp|P05388|RLA0_HUMAN 60S acidic ribosomal protein P0 OS=Homo sapiens OX=9606 GN=RPLP0 PE=1 SV=1;sp|Q8NHW5|RLA0L_HUMAN 60S acidic ribosomal protein P0-like OS=Homo sapiens OX=9606 GN=RPLP0P6 PE=5 SV=1;sp|P05388-2|RLA0_HUMAN Isoform 2 of 60S acidic ribosomal	3	4	4	4	1	0	0	2	1	2	1	0	0	2	1	2	1	0	0	2	1	2	19.6	19.6	19.6	34.273	317	317;317;255	0	59.719	10.7	0	0	15.8	6.9	12	53825000	2812600	0	0	34097000	6224900
P06748;P06748-2;P06748-3	P06748;P06748-2;P06748-3	18;15;13	18;15;13	18;15;13	Nucleophosmin	NPM1	sp|P06748|NPM_HUMAN Nucleophosmin OS=Homo sapiens OX=9606 GN=NPM1 PE=1 SV=2;sp|P06748-2|NPM_HUMAN Isoform 2 of Nucleophosmin OS=Homo sapiens OX=9606 GN=NPM1;sp|P06748-3|NPM_HUMAN Isoform 3 of Nucleophosmin OS=Homo sapiens OX=9606 GN=NPM1	3	18	18	18	16	9	10	2	7	10	16	9	10	2	7	10	16	9	10	2	7	10	70.1	70.1	70.1	32.575	294	294;265;259	0	323.31	57.1	36.1	39.1	11.9	27.6	52	706530000	299490000	132980000	91769000	17151000	62710000
P07195	P07195	1	1	1	L-lactate dehydrogenase B chain	LDHB	sp|P07195|LDHB_HUMAN L-lactate dehydrogenase B chain OS=Homo sapiens OX=9606 GN=LDHB PE=1 SV=2	1	1	1	1	0	0	0	0	1	0	0	0	0	0	1	0	0	0	0	0	1	0	6	6	6	36.638	334	334	0	37.589	0	0	0	0	6	0	6989100	0	0	0	0	6989100
P07910;P07910-2;P07910-4;O60812;B7ZW38;B2RXH8;P0DMR1;P07910-3	P07910;P07910-2;P07910-4;O60812;B7ZW38;B2RXH8;P0DMR1;P07910-3	4;4;4;3;3;3;3;2	4;4;4;3;3;3;3;2	4;4;4;3;3;3;3;2	Heterogeneous nuclear ribonucleoproteins C1/C2;Heterogeneous nuclear ribonucleoprotein C-like 1;Heterogeneous nuclear ribonucleoprotein C-like 3;Heterogeneous nuclear ribonucleoprotein C-like 2;Heterogeneous nuclear ribonucleoprotein C-like 4	HNRNPC;HNRNPCL1;HNRNPCL3;HNRNPCL2;HNRNPCL4	sp|P07910|HNRPC_HUMAN Heterogeneous nuclear ribonucleoproteins C1/C2 OS=Homo sapiens OX=9606 GN=HNRNPC PE=1 SV=4;sp|P07910-2|HNRPC_HUMAN Isoform C1 of Heterogeneous nuclear ribonucleoproteins C1/C2 OS=Homo sapiens OX=9606 GN=HNRNPC;sp|P07910-4|HNRPC_HUMAN	8	4	4	4	3	2	1	4	4	2	3	2	1	4	4	2	3	2	1	4	4	2	13.7	13.7	13.7	33.67	306	306;293;250;293;293;293;293;226	0	7.7071	10.8	7.8	4.2	13.7	13.7	7.8	24536000	6964400	1753300	1447700	2612400	6166900
P08708	P08708	3	3	3	Small ribosomal subunit protein eS17	RPS17	sp|P08708|RS17_HUMAN 40S ribosomal protein S17 OS=Homo sapiens OX=9606 GN=RPS17 PE=1 SV=2	1	3	3	3	2	2	3	0	2	1	2	2	3	0	2	1	2	2	3	0	2	1	21.5	21.5	21.5	15.55	135	135	0	36.333	14.1	14.1	21.5	0	14.1	6.7	12685000	7193900	1405300	3651900	0	434010
P09497;P09497-2	P09497;P09497-2	1;1	1;1	1;1	Clathrin light chain B	CLTB	sp|P09497|CLCB_HUMAN Clathrin light chain B OS=Homo sapiens OX=9606 GN=CLTB PE=1 SV=1;sp|P09497-2|CLCB_HUMAN Isoform Non-brain of Clathrin light chain B OS=Homo sapiens OX=9606 GN=CLTB	2	1	1	1	0	0	0	1	0	0	0	0	0	1	0	0	0	0	0	1	0	0	3.1	3.1	3.1	25.19	229	229;211	0	10.886	0	0	0	3.1	0	0	1649900	0	0	0	1649900	0
Q71UI9;P0C0S5;Q71UI9-4;Q71UI9-2;Q71UI9-3	Q71UI9;P0C0S5;Q71UI9-4;Q71UI9-2	4;4;3;3;1	3;3;3;2;1	3;3;3;2;1	Histone H2A.V;Histone H2A.Z	H2AZ2;H2AZ1	sp|Q71UI9|H2AV_HUMAN Histone H2A.V OS=Homo sapiens OX=9606 GN=H2AZ2 PE=1 SV=3;sp|P0C0S5|H2AZ_HUMAN Histone H2A.Z OS=Homo sapiens OX=9606 GN=H2AZ1 PE=1 SV=2;sp|Q71UI9-4|H2AV_HUMAN Isoform 4 of Histone H2A.V OS=Homo sapiens OX=9606 GN=H2AZ2;sp|Q71UI9-2|H2AV_	5	4	3	3	2	2	3	1	1	1	1	1	2	0	1	0	1	1	2	0	1	0	60.9	53.9	53.9	13.509	128	128;128;102;114;90	0	96.408	36.7	31.2	36.7	7	24.2	7	59545000	18352000	2905400	31702000	0	6586000
P0C0S8;Q99878;Q9BTM1;Q96KK5;Q9BTM1-2	P0C0S8;Q99878;Q9BTM1;Q96KK5;Q9BTM1-2	11;11;11;11;9	11;11;11;11;9	0;0;0;0;0	Histone H2A type 1;Histone H2A type 1-J;Histone H2A.J;Histone H2A type 1-H	H2AC11;H2AC14;H2AJ;H2AC12	sp|P0C0S8|H2A1_HUMAN Histone H2A type 1 OS=Homo sapiens OX=9606 GN=H2AC11 PE=1 SV=2;sp|Q99878|H2A1J_HUMAN Histone H2A type 1-J OS=Homo sapiens OX=9606 GN=H2AC14 PE=1 SV=3;sp|Q9BTM1|H2AJ_HUMAN Histone H2A.J OS=Homo sapiens OX=9606 GN=H2AJ PE=1 SV=1;sp|Q96KK	5	11	11	0	8	7	9	5	3	4	8	7	9	5	3	4	0	0	0	0	0	0	77.7	77.7	0	14.091	130	130;128;129;128;151	0	323.31	70	67.7	70.8	60.8	37.7	37.7	2886400000	612840000	913750000	1111000000	154110000	33161000
P0C7U9	P0C7U9	1	1	1	Protein FAM87A	FAM87A	sp|P0C7U9|FA87A_HUMAN Protein FAM87A OS=Homo sapiens OX=9606 GN=FAM87A PE=2 SV=1	1	1	1	1	0	0	0	1	0	0	0	0	0	1	0	0	0	0	0	1	0	0	5.6	5.6	5.6	31.739	286	286	0	0.67697	0	0	0	5.6	0	0	3383900	0	0	0	3383900	0
P10412;Q02539;P22492	P10412;Q02539	11;8;4	5;3;3	1;0;0	Histone H1.4;Histone H1.1	H1-4;H1-1	sp|P10412|H14_HUMAN Histone H1.4 OS=Homo sapiens OX=9606 GN=H1-4 PE=1 SV=2;sp|Q02539|H11_HUMAN Histone H1.1 OS=Homo sapiens OX=9606 GN=H1-1 PE=1 SV=3	3	11	5	1	8	5	5	5	5	4	4	3	4	4	3	3	1	0	1	1	1	1	37	21.9	9.6	21.865	219	219;215;207	0	57.02	36.5	17.4	27.4	26.5	22.4	22.4	99683000	30349000	5485400	9160000	12767000	21492000
P10599;P10599-2	P10599;P10599-2	1;1	1;1	1;1	Thioredoxin	TXN	sp|P10599|THIO_HUMAN Thioredoxin OS=Homo sapiens OX=9606 GN=TXN PE=1 SV=3;sp|P10599-2|THIO_HUMAN Isoform 2 of Thioredoxin OS=Homo sapiens OX=9606 GN=TXN	2	1	1	1	1	0	0	1	0	1	1	0	0	1	0	1	1	0	0	1	0	1	19	19	19	11.737	105	105;85	0	17.332	19	0	0	19	0	19	30671000	4353700	0	0	17083000	0
P10809	P10809	1	1	1	60 kDa heat shock protein, mitochondrial	HSPD1	sp|P10809|CH60_HUMAN 60 kDa heat shock protein, mitochondrial OS=Homo sapiens OX=9606 GN=HSPD1 PE=1 SV=2	1	1	1	1	1	0	0	0	0	0	1	0	0	0	0	0	1	0	0	0	0	0	1.4	1.4	1.4	61.054	573	573	0	0.57247	1.4	0	0	0	0	0	0	0	0	0	0	0
P11142;P11142-2	P11142;P11142-2	1;1	1;1	1;1	Heat shock cognate 71 kDa protein	HSPA8	sp|P11142|HSP7C_HUMAN Heat shock cognate 71 kDa protein OS=Homo sapiens OX=9606 GN=HSPA8 PE=1 SV=1;sp|P11142-2|HSP7C_HUMAN Isoform 2 of Heat shock cognate 71 kDa protein OS=Homo sapiens OX=9606 GN=HSPA8	2	1	1	1	0	0	0	0	1	0	0	0	0	0	1	0	0	0	0	0	1	0	4.3	4.3	4.3	70.897	646	646;493	0	36.599	0	0	0	0	4.3	0	27500000	0	0	0	0	27500000
P11182	P11182	3	3	3	Lipoamide acyltransferase component of branched-chain alpha-keto acid dehydrogenase complex, mitochondrial	DBT	sp|P11182|ODB2_HUMAN Lipoamide acyltransferase component of branched-chain alpha-keto acid dehydrogenase complex, mitochondrial OS=Homo sapiens OX=9606 GN=DBT PE=1 SV=3	1	3	3	3	0	0	0	1	2	3	0	0	0	1	2	3	0	0	0	1	2	3	8.1	8.1	8.1	53.486	482	482	0	42.587	0	0	0	2.9	4.8	8.1	373040000	0	0	0	119710000	137770000
P11387	P11387	1	1	1	DNA topoisomerase 1	TOP1	sp|P11387|TOP1_HUMAN DNA topoisomerase 1 OS=Homo sapiens OX=9606 GN=TOP1 PE=1 SV=2	1	1	1	1	1	0	0	0	0	0	1	0	0	0	0	0	1	0	0	0	0	0	1.8	1.8	1.8	90.725	765	765	0	4.9262	1.8	0	0	0	0	0	14224000	14224000	0	0	0	0
P11498;P11498-2	P11498;P11498-2	4;2	4;2	4;2	Pyruvate carboxylase, mitochondrial	PC	sp|P11498|PYC_HUMAN Pyruvate carboxylase, mitochondrial OS=Homo sapiens OX=9606 GN=PC PE=1 SV=2;sp|P11498-2|PYC_HUMAN Isoform 2 of Pyruvate carboxylase, mitochondrial OS=Homo sapiens OX=9606 GN=PC	2	4	4	4	0	0	0	0	3	3	0	0	0	0	3	3	0	0	0	0	3	3	6.8	6.8	6.8	129.63	1178	1178;529	0	64.925	0	0	0	0	6	5.5	67085000	0	0	0	0	24453000
P11940;P11940-2;Q9H361;Q5JQF8	P11940;P11940-2	6;6;1;1	1;1;0;0	1;1;0;0	Polyadenylate-binding protein 1	PABPC1	sp|P11940|PABP1_HUMAN Polyadenylate-binding protein 1 OS=Homo sapiens OX=9606 GN=PABPC1 PE=1 SV=2;sp|P11940-2|PABP1_HUMAN Isoform 2 of Polyadenylate-binding protein 1 OS=Homo sapiens OX=9606 GN=PABPC1	4	6	1	1	1	0	0	1	5	4	0	0	0	0	1	0	0	0	0	0	1	0	18.4	6.4	6.4	70.67	636	636;547;631;200	0	13.847	1.9	0	0	3.8	14	10.4	16037000	0	0	0	0	16037000
P12235;P12236	P12235;P12236	2;1	2;1	2;1	ADP/ATP translocase 1;ADP/ATP translocase 3;ADP/ATP translocase 3, N-terminally processed	SLC25A4;SLC25A6	sp|P12235|ADT1_HUMAN ADP/ATP translocase 1 OS=Homo sapiens OX=9606 GN=SLC25A4 PE=1 SV=4;sp|P12236|ADT3_HUMAN ADP/ATP translocase 3 OS=Homo sapiens OX=9606 GN=SLC25A6 PE=1 SV=4	2	2	2	2	0	0	0	0	2	1	0	0	0	0	2	1	0	0	0	0	2	1	16.4	16.4	16.4	33.064	298	298;298	0	53.652	0	0	0	0	16.4	9.1	23765000	0	0	0	0	16939000
P13010	P13010	2	2	2	X-ray repair cross-complementing protein 5	XRCC5	sp|P13010|XRCC5_HUMAN X-ray repair cross-complementing protein 5 OS=Homo sapiens OX=9606 GN=XRCC5 PE=1 SV=3	1	2	2	2	0	0	0	2	2	2	0	0	0	2	2	2	0	0	0	2	2	2	6.6	6.6	6.6	82.704	732	732	0	112.67	0	0	0	6.6	6.6	6.6	69124000	0	0	0	12569000	25771000
P15880	P15880	5	5	5	Small ribosomal subunit protein uS5	RPS2	sp|P15880|RS2_HUMAN 40S ribosomal protein S2 OS=Homo sapiens OX=9606 GN=RPS2 PE=1 SV=2	1	5	5	5	2	0	1	0	2	1	2	0	1	0	2	1	2	0	1	0	2	1	22.5	22.5	22.5	31.324	293	293	0	3.5022	5.8	0	3.1	0	13.7	9.9	13304000	2227800	0	944730	0	5225500
P16104	P16104	7	1	0	Histone H2AX	H2AX	sp|P16104|H2AX_HUMAN Histone H2AX OS=Homo sapiens OX=9606 GN=H2AX PE=1 SV=2	1	7	1	0	6	5	6	4	2	2	1	1	1	1	1	0	0	0	0	0	0	0	59.4	25.9	0	15.144	143	143	0	23.453	57.3	57.3	59.4	55.2	34.3	8.4	28166000	5017000	6643000	4265700	4260300	7979700
P16401	P16401	12	12	6	Histone H1.5	H1-5	sp|P16401|H15_HUMAN Histone H1.5 OS=Homo sapiens OX=9606 GN=H1-5 PE=1 SV=3	1	12	12	6	6	3	2	3	6	4	6	3	2	3	6	4	2	1	1	2	4	3	38.1	38.1	23.5	22.58	226	226	0	58.298	31	11.9	14.2	14.6	21.7	21.2	48716000	20498000	1759500	2482600	5674400	12360000
P16403	P16403	11	1	1	Histone H1.2	H1-2	sp|P16403|H12_HUMAN Histone H1.2 OS=Homo sapiens OX=9606 GN=H1-2 PE=1 SV=2	1	11	1	1	7	5	5	5	5	3	0	0	1	1	1	0	0	0	1	1	1	0	38	9.9	9.9	21.364	213	213	0	17.737	27.7	17.8	28.2	27.2	23	13.1	22233000	0	0	6970000	5455100	9808000
P17987	P17987	1	1	1	T-complex protein 1 subunit alpha	TCP1	sp|P17987|TCPA_HUMAN T-complex protein 1 subunit alpha OS=Homo sapiens OX=9606 GN=TCP1 PE=1 SV=1	1	1	1	1	0	0	0	0	1	1	0	0	0	0	1	1	0	0	0	0	1	1	3.1	3.1	3.1	60.343	556	556	0	9.5131	0	0	0	0	3.1	3.1	11202000	0	0	0	0	4497200
P18077	P18077	6	6	6	Large ribosomal subunit protein eL33	RPL35A	sp|P18077|RL35A_HUMAN 60S ribosomal protein L35a OS=Homo sapiens OX=9606 GN=RPL35A PE=1 SV=2	1	6	6	6	4	2	1	0	0	1	4	2	1	0	0	1	4	2	1	0	0	1	57.3	57.3	57.3	12.538	110	110	0	15.408	43.6	15.5	6.4	0	0	7.3	12076000	7364300	2939100	1772700	0	0
P18124	P18124	16	16	16	Large ribosomal subunit protein uL30	RPL7	sp|P18124|RL7_HUMAN 60S ribosomal protein L7 OS=Homo sapiens OX=9606 GN=RPL7 PE=1 SV=1	1	16	16	16	10	5	8	4	9	9	10	5	8	4	9	9	10	5	8	4	9	9	52.8	52.8	52.8	29.225	248	248	0	323.31	45.2	31.5	37.1	20.6	32.7	32.7	1.8428e+09	243810000	79341000	113280000	405990000	455850000
P18583-5;P18583-2	P18583-5;P18583-2	1;1	1;1	1;1			sp|P18583-5|SON_HUMAN Isoform D of Protein SON OS=Homo sapiens OX=9606 GN=SON;sp|P18583-2|SON_HUMAN Isoform A of Protein SON OS=Homo sapiens OX=9606 GN=SON	2	1	1	1	0	0	0	0	1	1	0	0	0	0	1	1	0	0	0	0	1	1	1.1	1.1	1.1	267.03	2459	2459;2140	0	65.908	0	0	0	0	1.1	1.1	20167000	0	0	0	0	13184000
P18621;P18621-3;P18621-2	P18621;P18621-3;P18621-2	6;6;3	6;6;3	6;6;3	Large ribosomal subunit protein uL22	RPL17	sp|P18621|RL17_HUMAN 60S ribosomal protein L17 OS=Homo sapiens OX=9606 GN=RPL17 PE=1 SV=3;sp|P18621-3|RL17_HUMAN Isoform 3 of 60S ribosomal protein L17 OS=Homo sapiens OX=9606 GN=RPL17;sp|P18621-2|RL17_HUMAN Isoform 2 of 60S ribosomal protein L17 OS=Homo s	3	6	6	6	3	0	2	1	2	0	3	0	2	1	2	0	3	0	2	1	2	0	38.6	38.6	38.6	21.397	184	184;228;146	0	20.255	26.6	0	14.7	3.8	19	0	14008000	9895200	0	1260400	483520	2368800
P19338	P19338	21	21	21	Nucleolin	NCL	sp|P19338|NUCL_HUMAN Nucleolin OS=Homo sapiens OX=9606 GN=NCL PE=1 SV=3	1	21	21	21	19	7	10	12	15	11	19	7	10	12	15	11	19	7	10	12	15	11	35.4	35.4	35.4	76.613	710	710	0	323.31	34.4	13	21.1	22.1	27.3	25.1	4762500000	626580000	278230000	218110000	937580000	1283000000
P19525;P19525-2	P19525;P19525-2	2;2	2;2	2;2	Interferon-induced, double-stranded RNA-activated protein kinase	EIF2AK2	sp|P19525|E2AK2_HUMAN Interferon-induced, double-stranded RNA-activated protein kinase OS=Homo sapiens OX=9606 GN=EIF2AK2 PE=1 SV=2;sp|P19525-2|E2AK2_HUMAN Isoform 2 of Interferon-induced, double-stranded RNA-activated protein kinase OS=Homo sapiens OX=960	2	2	2	2	1	0	0	0	0	1	1	0	0	0	0	1	1	0	0	0	0	1	3.4	3.4	3.4	62.094	551	551;510	0	16.741	3.1	0	0	0	0	3.4	868450	868450	0	0	0	0
P20671	P20671	11	1	0	Histone H2A type 1-D	H2AC7	sp|P20671|H2A1D_HUMAN Histone H2A type 1-D OS=Homo sapiens OX=9606 GN=H2AC7 PE=1 SV=2	1	11	1	0	8	7	8	5	3	4	0	1	0	0	0	0	0	0	0	0	0	0	80.8	7.7	0	14.107	130	130	0	0.61026	70	70.8	66.2	60.8	37.7	37.7	789920	0	789920	0	0	0
P21333;P21333-2	P21333;P21333-2	1;1	1;1	1;1	Filamin-A	FLNA	sp|P21333|FLNA_HUMAN Filamin-A OS=Homo sapiens OX=9606 GN=FLNA PE=1 SV=4;sp|P21333-2|FLNA_HUMAN Isoform 2 of Filamin-A OS=Homo sapiens OX=9606 GN=FLNA	2	1	1	1	0	0	0	1	1	1	0	0	0	1	1	1	0	0	0	1	1	1	0.9	0.9	0.9	280.74	2647	2647;2639	0	27.59	0	0	0	0.9	0.9	0.9	9099700	0	0	0	3685300	2749300
P22087	P22087	1	1	1	rRNA 2-O-methyltransferase fibrillarin	FBL	sp|P22087|FBRL_HUMAN rRNA 2-O-methyltransferase fibrillarin OS=Homo sapiens OX=9606 GN=FBL PE=1 SV=2	1	1	1	1	0	0	0	1	1	1	0	0	0	1	1	1	0	0	0	1	1	1	10.3	10.3	10.3	33.784	321	321	0	38.029	0	0	0	10.3	10.3	10.3	40553000	0	0	0	7476500	14566000
P22626;P22626-2	P22626;P22626-2	1;1	1;1	1;1	Heterogeneous nuclear ribonucleoproteins A2/B1	HNRNPA2B1	sp|P22626|ROA2_HUMAN Heterogeneous nuclear ribonucleoproteins A2/B1 OS=Homo sapiens OX=9606 GN=HNRNPA2B1 PE=1 SV=2;sp|P22626-2|ROA2_HUMAN Isoform A2 of Heterogeneous nuclear ribonucleoproteins A2/B1 OS=Homo sapiens OX=9606 GN=HNRNPA2B1	2	1	1	1	0	0	0	1	1	0	0	0	0	1	1	0	0	0	0	1	1	0	5.7	5.7	5.7	37.429	353	353;341	0	17.407	0	0	0	5.7	5.7	0	6490600	0	0	0	3777000	2713600
P23396;P23396-2	P23396;P23396-2	1;1	1;1	1;1	Small ribosomal subunit protein uS3	RPS3	sp|P23396|RS3_HUMAN 40S ribosomal protein S3 OS=Homo sapiens OX=9606 GN=RPS3 PE=1 SV=2;sp|P23396-2|RS3_HUMAN Isoform 2 of 40S ribosomal protein S3 OS=Homo sapiens OX=9606 GN=RPS3	2	1	1	1	0	0	0	0	1	0	0	0	0	0	1	0	0	0	0	0	1	0	12.3	12.3	12.3	26.688	243	243;259	0	91.196	0	0	0	0	12.3	0	13190000	0	0	0	0	13190000
P25398	P25398	2	2	2	Small ribosomal subunit protein eS12	RPS12	sp|P25398|RS12_HUMAN 40S ribosomal protein S12 OS=Homo sapiens OX=9606 GN=RPS12 PE=1 SV=3	1	2	2	2	1	0	1	0	0	0	1	0	1	0	0	0	1	0	1	0	0	0	24.2	24.2	24.2	14.515	132	132	0	85.033	24.2	0	16.7	0	0	0	8596300	8596300	0	0	0	0
P26373;P26373-2	P26373;P26373-2	10;7	10;7	10;7	Large ribosomal subunit protein eL13	RPL13	sp|P26373|RL13_HUMAN 60S ribosomal protein L13 OS=Homo sapiens OX=9606 GN=RPL13 PE=1 SV=4;sp|P26373-2|RL13_HUMAN Isoform 2 of 60S ribosomal protein L13 OS=Homo sapiens OX=9606 GN=RPL13	2	10	10	10	8	2	5	5	5	5	8	2	5	5	5	5	8	2	5	5	5	5	43.1	43.1	43.1	24.261	211	211;164	0	127.23	39.3	9	26.5	25.1	30.3	23.2	53842000	15784000	882340	6515400	6520100	12243000
P26378;P26378-4;P26378-2;P26378-5;P26378-1;P26378-3;Q12926;Q12926-2;Q14576;Q14576-2	P26378;P26378-4;P26378-2;P26378-5;P26378-1;P26378-3;Q12926;Q12926-2	3;3;3;3;3;3;2;2;1;1	3;3;3;3;3;3;2;2;1;1	3;3;3;3;3;3;2;2;1;1	ELAV-like protein 4;ELAV-like protein 2	ELAVL4;ELAVL2	sp|P26378|ELAV4_HUMAN ELAV-like protein 4 OS=Homo sapiens OX=9606 GN=ELAVL4 PE=1 SV=3;sp|P26378-4|ELAV4_HUMAN Isoform 4 of ELAV-like protein 4 OS=Homo sapiens OX=9606 GN=ELAVL4;sp|P26378-2|ELAV4_HUMAN Isoform 2 of ELAV-like protein 4 OS=Homo sapiens OX=960	10	3	3	3	0	0	0	0	2	1	0	0	0	0	2	1	0	0	0	0	2	1	15.3	15.3	15.3	42.398	385	385;366;366;369;380;383;359;346;367;360	0	192.85	0	0	0	0	15.3	6.2	14171000	0	0	0	0	8152900
P27635;Q96L21	P27635;Q96L21	6;3	6;3	6;3	Large ribosomal subunit protein uL16;Ribosomal protein uL16-like	RPL10;RPL10L	sp|P27635|RL10_HUMAN 60S ribosomal protein L10 OS=Homo sapiens OX=9606 GN=RPL10 PE=1 SV=5;sp|Q96L21|RL10L_HUMAN 60S ribosomal protein L10-like OS=Homo sapiens OX=9606 GN=RPL10L PE=1 SV=3	2	6	6	6	3	1	6	2	3	1	3	1	6	2	3	1	3	1	6	2	3	1	35.5	35.5	35.5	24.577	214	214;214	0	98.299	22.9	4.7	35.5	18.2	22.9	12.6	39582000	6165500	1286300	8910400	3502600	11892000
P27708	P27708	1	1	1	Multifunctional protein CAD;Glutamine-dependent carbamoyl phosphate synthase;Glutamine amidotransferase;Ammonium-dependent carbamoyl phosphate synthase;Aspartate carbamoyltransferase;Dihydroorotase	CAD	sp|P27708|PYR1_HUMAN CAD protein OS=Homo sapiens OX=9606 GN=CAD PE=1 SV=3	1	1	1	1	1	0	0	0	0	0	1	0	0	0	0	0	1	0	0	0	0	0	0.5	0.5	0.5	242.98	2225	2225	0	0.17952	0.5	0	0	0	0	0	1174200	1174200	0	0	0	0
P30050;P30050-2	P30050	5;2	5;2	5;2	Large ribosomal subunit protein uL11	RPL12	sp|P30050|RL12_HUMAN 60S ribosomal protein L12 OS=Homo sapiens OX=9606 GN=RPL12 PE=1 SV=1	2	5	5	5	2	0	5	0	1	1	2	0	5	0	1	1	2	0	5	0	1	1	35.8	35.8	35.8	17.818	165	165;132	0	14.046	17.6	0	35.8	0	9.7	9.7	21397000	8094800	0	8889500	0	2228000
P31942;P31942-2;P31942-6;P31942-5;P31942-4;P31942-3	P31942;P31942-2;P31942-6;P31942-5;P31942-4;P31942-3	1;1;1;1;1;1	1;1;1;1;1;1	1;1;1;1;1;1	Heterogeneous nuclear ribonucleoprotein H3	HNRNPH3	sp|P31942|HNRH3_HUMAN Heterogeneous nuclear ribonucleoprotein H3 OS=Homo sapiens OX=9606 GN=HNRNPH3 PE=1 SV=2;sp|P31942-2|HNRH3_HUMAN Isoform 2 of Heterogeneous nuclear ribonucleoprotein H3 OS=Homo sapiens OX=9606 GN=HNRNPH3;sp|P31942-6|HNRH3_HUMAN Isoform	6	1	1	1	0	0	0	1	0	0	0	0	0	1	0	0	0	0	0	1	0	0	6.1	6.1	6.1	36.926	346	346;331;139;145;215;297	0	21.221	0	0	0	6.1	0	0	2348200	0	0	0	2348200	0
P31943	P31943	5	5	4	Heterogeneous nuclear ribonucleoprotein H;Heterogeneous nuclear ribonucleoprotein H, N-terminally processed	HNRNPH1	sp|P31943|HNRH1_HUMAN Heterogeneous nuclear ribonucleoprotein H OS=Homo sapiens OX=9606 GN=HNRNPH1 PE=1 SV=4	1	5	5	4	2	0	2	2	2	3	2	0	2	2	2	3	1	0	1	2	2	3	20	20	17.8	49.229	449	449	0	111.6	5.8	0	5.8	9.1	8.7	13.4	26786000	9444900	0	4580600	5836200	1384100
P32322;P32322-2	P32322;P32322-2	1;1	1;1	1;1	Pyrroline-5-carboxylate reductase 1, mitochondrial	PYCR1	sp|P32322|P5CR1_HUMAN Pyrroline-5-carboxylate reductase 1, mitochondrial OS=Homo sapiens OX=9606 GN=PYCR1 PE=1 SV=2;sp|P32322-2|P5CR1_HUMAN Isoform 2 of Pyrroline-5-carboxylate reductase 1, mitochondrial OS=Homo sapiens OX=9606 GN=PYCR1	2	1	1	1	0	0	0	0	1	1	0	0	0	0	1	1	0	0	0	0	1	1	5	5	5	33.36	319	319;316	0	4.9664	0	0	0	0	5	5	7960000	0	0	0	0	2954400
P35232	P35232	3	3	3	Prohibitin 1	PHB1	sp|P35232|PHB1_HUMAN Prohibitin 1 OS=Homo sapiens OX=9606 GN=PHB1 PE=1 SV=1	1	3	3	3	1	0	1	1	1	1	1	0	1	1	1	1	1	0	1	1	1	1	16.5	16.5	16.5	29.804	272	272	0	134.88	11.4	0	12.5	7.4	7.4	7.4	23530000	1618600	0	3532100	3525600	6674800
P35268	P35268	7	7	7	Large ribosomal subunit protein eL22	RPL22	sp|P35268|RL22_HUMAN 60S ribosomal protein L22 OS=Homo sapiens OX=9606 GN=RPL22 PE=1 SV=2	1	7	7	7	7	4	7	1	3	3	7	4	7	1	3	3	7	4	7	1	3	3	53.9	53.9	53.9	14.787	128	128	0	323.31	53.9	34.4	53.9	20.3	24.2	34.4	1.0518e+09	403230000	197220000	237340000	32957000	87031000
P35527;CON__P35527	P35527;CON__P35527	8;7	8;7	8;7	Keratin, type I cytoskeletal 9	KRT9	sp|P35527|K1C9_HUMAN Keratin, type I cytoskeletal 9 OS=Homo sapiens OX=9606 GN=KRT9 PE=1 SV=3;	2	8	8	8	0	0	1	2	7	4	0	0	1	2	7	4	0	0	1	2	7	4	25.5	25.5	25.5	62.064	623	623;623	0	219.12	0	0	4	7.7	24.1	13.2	118350000	0	0	1257500	15057000	70211000
P36542	P36542	1	1	1	ATP synthase subunit gamma, mitochondrial	ATP5F1C	sp|P36542|ATPG_HUMAN ATP synthase subunit gamma, mitochondrial OS=Homo sapiens OX=9606 GN=ATP5F1C PE=1 SV=1	1	1	1	1	0	0	0	0	1	1	0	0	0	0	1	1	0	0	0	0	1	1	6.4	6.4	6.4	32.996	298	298	0	130.41	0	0	0	0	6.4	6.4	41624000	0	0	0	0	29970000
P36578	P36578	25	25	25	Large ribosomal subunit protein uL4	RPL4	sp|P36578|RL4_HUMAN 60S ribosomal protein L4 OS=Homo sapiens OX=9606 GN=RPL4 PE=1 SV=5	1	25	25	25	20	3	12	8	11	7	20	3	12	8	11	7	20	3	12	8	11	7	65.3	65.3	65.3	47.697	427	427	0	205.49	55.5	9.8	35.4	26.5	35.1	22.5	153210000	69946000	9113900	25452000	10735000	17528000
P37108	P37108	2	2	2	Signal recognition particle 14 kDa protein	SRP14	sp|P37108|SRP14_HUMAN Signal recognition particle 14 kDa protein OS=Homo sapiens OX=9606 GN=SRP14 PE=1 SV=2	1	2	2	2	1	1	1	1	1	1	1	1	1	1	1	1	1	1	1	1	1	1	14.7	14.7	14.7	14.57	136	136	0	201.97	13.2	13.2	14.7	13.2	13.2	13.2	119460000	15908000	30943000	1978200	11326000	31935000
P38919	P38919	1	1	1	Eukaryotic initiation factor 4A-III;Eukaryotic initiation factor 4A-III, N-terminally processed	EIF4A3	sp|P38919|IF4A3_HUMAN Eukaryotic initiation factor 4A-III OS=Homo sapiens OX=9606 GN=EIF4A3 PE=1 SV=4	1	1	1	1	1	0	0	1	1	1	1	0	0	1	1	1	1	0	0	1	1	1	3.4	3.4	3.4	46.871	411	411	0	7.0075	3.4	0	0	3.4	3.4	3.4	4008300	928520	0	0	760800	1374500
P39019	P39019	1	1	1	Small ribosomal subunit protein eS19	RPS19	sp|P39019|RS19_HUMAN 40S ribosomal protein S19 OS=Homo sapiens OX=9606 GN=RPS19 PE=1 SV=2	1	1	1	1	1	0	0	0	0	0	1	0	0	0	0	0	1	0	0	0	0	0	10.3	10.3	10.3	16.06	145	145	0	4.0642	10.3	0	0	0	0	0	2229500	2229500	0	0	0	0
P39023;Q92901	P39023	23;4	23;4	23;4	Large ribosomal subunit protein uL3	RPL3	sp|P39023|RL3_HUMAN 60S ribosomal protein L3 OS=Homo sapiens OX=9606 GN=RPL3 PE=1 SV=2	2	23	23	23	17	9	12	6	13	11	17	9	12	6	13	11	17	9	12	6	13	11	60.3	60.3	60.3	46.108	403	403;407	0	323.31	47.6	23.6	40.4	18.4	40.2	33.7	628680000	112420000	74433000	44000000	97801000	139500000
P40429;Q6NVV1	P40429	10;2	10;2	10;2	Large ribosomal subunit protein uL13	RPL13A	sp|P40429|RL13A_HUMAN 60S ribosomal protein L13a OS=Homo sapiens OX=9606 GN=RPL13A PE=1 SV=2	2	10	10	10	6	4	5	4	5	3	6	4	5	4	5	3	6	4	5	4	5	3	39.4	39.4	39.4	23.577	203	203;102	0	214.63	32.5	21.2	24.1	23.2	28.1	16.7	269240000	60566000	50205000	34258000	33998000	38460000
P40939	P40939	1	1	1	Trifunctional enzyme subunit alpha, mitochondrial;Long-chain enoyl-CoA hydratase;Long chain 3-hydroxyacyl-CoA dehydrogenase	HADHA	sp|P40939|ECHA_HUMAN Trifunctional enzyme subunit alpha, mitochondrial OS=Homo sapiens OX=9606 GN=HADHA PE=1 SV=2	1	1	1	1	0	0	0	0	0	1	0	0	0	0	0	1	0	0	0	0	0	1	1.8	1.8	1.8	82.999	763	763	0	59.42	0	0	0	0	0	1.8	0	0	0	0	0	0
P61163;P42025	P61163;P42025	1;1	1;1	1;1	Alpha-centractin;Beta-centractin	ACTR1A;ACTR1B	sp|P61163|ACTZ_HUMAN Alpha-centractin OS=Homo sapiens OX=9606 GN=ACTR1A PE=1 SV=1;sp|P42025|ACTY_HUMAN Beta-centractin OS=Homo sapiens OX=9606 GN=ACTR1B PE=1 SV=1	2	1	1	1	0	0	0	0	1	0	0	0	0	0	1	0	0	0	0	0	1	0	5.1	5.1	5.1	42.613	376	376;376	0	11.53	0	0	0	0	5.1	0	5126700	0	0	0	0	5126700
P42766	P42766	7	7	7	Large ribosomal subunit protein uL29	RPL35	sp|P42766|RL35_HUMAN 60S ribosomal protein L35 OS=Homo sapiens OX=9606 GN=RPL35 PE=1 SV=2	1	7	7	7	7	3	2	1	2	2	7	3	2	1	2	2	7	3	2	1	2	2	38.2	38.2	38.2	14.551	123	123	0	26.57	38.2	27.6	15.4	12.2	12.2	12.2	51079000	29224000	6958900	3742500	633990	5082500
P46087;P46087-3;P46087-2;P46087-4	P46087;P46087-3;P46087-2;P46087-4	1;1;1;1	1;1;1;1	1;1;1;1	Probable 28S rRNA (cytosine(4447)-C(5))-methyltransferase	NOP2	sp|P46087|NOP2_HUMAN Probable 28S rRNA (cytosine(4447)-C(5))-methyltransferase OS=Homo sapiens OX=9606 GN=NOP2 PE=1 SV=2;sp|P46087-3|NOP2_HUMAN Isoform 3 of Probable 28S rRNA (cytosine(4447)-C(5))-methyltransferase OS=Homo sapiens OX=9606 GN=NOP2;sp|P46087	4	1	1	1	1	0	0	1	1	1	1	0	0	1	1	1	1	0	0	1	1	1	3.3	3.3	3.3	89.301	812	812;628;808;845	0	27.579	3.3	0	0	3.3	3.3	3.3	22029000	1626800	0	0	4641200	7241400
P46776	P46776	5	5	5	Large ribosomal subunit protein uL15	RPL27A	sp|P46776|RL27A_HUMAN 60S ribosomal protein L27a OS=Homo sapiens OX=9606 GN=RPL27A PE=1 SV=2	1	5	5	5	4	4	4	3	2	2	4	4	4	3	2	2	4	4	4	3	2	2	30.4	30.4	30.4	16.561	148	148	0	28.49	23.6	29.1	30.4	23	16.2	16.2	41547000	11619000	3769000	6345800	5452000	9229100
P46777	P46777	1	1	1	Large ribosomal subunit protein uL18	RPL5	sp|P46777|RL5_HUMAN 60S ribosomal protein L5 OS=Homo sapiens OX=9606 GN=RPL5 PE=1 SV=3	1	1	1	1	1	0	0	0	0	0	1	0	0	0	0	0	1	0	0	0	0	0	10.4	10.4	10.4	34.362	297	297	0	2.1282	10.4	0	0	0	0	0	3206600	3206600	0	0	0	0
P46778	P46778	12	12	12	Large ribosomal subunit protein eL21	RPL21	sp|P46778|RL21_HUMAN 60S ribosomal protein L21 OS=Homo sapiens OX=9606 GN=RPL21 PE=1 SV=2	1	12	12	12	8	3	7	0	2	3	8	3	7	0	2	3	8	3	7	0	2	3	55	55	55	18.565	160	160	0	31.215	41.2	15	35.6	0	18.1	29.4	56029000	24271000	3496500	7663100	0	8964100
P46781	P46781	5	5	5	Small ribosomal subunit protein uS4	RPS9	sp|P46781|RS9_HUMAN 40S ribosomal protein S9 OS=Homo sapiens OX=9606 GN=RPS9 PE=1 SV=3	1	5	5	5	4	0	4	2	2	1	4	0	4	2	2	1	4	0	4	2	2	1	35.1	35.1	35.1	22.591	194	194	0	69.736	27.3	0	27.3	16.5	16	7.7	84385000	8409100	0	5914400	1319700	40716000
P46782	P46782	1	1	1	Small ribosomal subunit protein uS7;Small ribosomal subunit protein uS7, N-terminally processed	RPS5	sp|P46782|RS5_HUMAN 40S ribosomal protein S5 OS=Homo sapiens OX=9606 GN=RPS5 PE=1 SV=4	1	1	1	1	0	0	1	1	1	1	0	0	1	1	1	1	0	0	1	1	1	1	7.4	7.4	7.4	22.876	204	204	0	103.34	0	0	7.4	7.4	7.4	7.4	26014000	0	0	1683000	8110100	13903000
P46783	P46783	1	1	1	Small ribosomal subunit protein eS10	RPS10	sp|P46783|RS10_HUMAN 40S ribosomal protein S10 OS=Homo sapiens OX=9606 GN=RPS10 PE=1 SV=1	1	1	1	1	0	0	0	0	1	1	0	0	0	0	1	1	0	0	0	0	1	1	9.7	9.7	9.7	18.898	165	165	0	6.2517	0	0	0	0	9.7	9.7	23490000	0	0	0	0	11556000
P47914	P47914	4	4	4	Large ribosomal subunit protein eL29	RPL29	sp|P47914|RL29_HUMAN 60S ribosomal protein L29 OS=Homo sapiens OX=9606 GN=RPL29 PE=1 SV=2	1	4	4	4	2	3	2	2	3	2	2	3	2	2	3	2	2	3	2	2	3	2	25.2	25.2	25.2	17.752	159	159	0	44.367	14.5	17	14.5	14.5	22.6	14.5	46521000	14502000	3603400	5026800	5316200	11616000
P49207	P49207	8	8	8	Large ribosomal subunit protein eL34	RPL34	sp|P49207|RL34_HUMAN 60S ribosomal protein L34 OS=Homo sapiens OX=9606 GN=RPL34 PE=1 SV=3	1	8	8	8	8	5	6	2	2	1	8	5	6	2	2	1	8	5	6	2	2	1	45.3	45.3	45.3	13.293	117	117	0	15.087	45.3	37.6	43.6	18.8	18.8	11.1	51754000	25774000	8636400	8172000	2259300	3933000
P49458;P49458-2	P49458;P49458-2	3;2	3;2	3;2	Signal recognition particle 9 kDa protein	SRP9	sp|P49458|SRP09_HUMAN Signal recognition particle 9 kDa protein OS=Homo sapiens OX=9606 GN=SRP9 PE=1 SV=2;sp|P49458-2|SRP09_HUMAN Isoform 2 of Signal recognition particle 9 kDa protein OS=Homo sapiens OX=9606 GN=SRP9	2	3	3	3	2	0	1	0	0	0	2	0	1	0	0	0	2	0	1	0	0	0	37.2	37.2	37.2	10.112	86	86;82	0	4.1191	29.1	0	8.1	0	0	0	5346400	4828800	0	517640	0	0
P49711	P49711	1	1	1	Transcriptional repressor CTCF	CTCF	sp|P49711|CTCF_HUMAN Transcriptional repressor CTCF OS=Homo sapiens OX=9606 GN=CTCF PE=1 SV=1	1	1	1	1	0	0	0	0	1	0	0	0	0	0	1	0	0	0	0	0	1	0	2.8	2.8	2.8	82.785	727	727	0	35.037	0	0	0	0	2.8	0	0	0	0	0	0	0
P50914	P50914	2	2	2	Large ribosomal subunit protein eL14	RPL14	sp|P50914|RL14_HUMAN 60S ribosomal protein L14 OS=Homo sapiens OX=9606 GN=RPL14 PE=1 SV=4	1	2	2	2	2	1	2	0	0	0	2	1	2	0	0	0	2	1	2	0	0	0	10.7	10.7	10.7	23.432	215	215	0	1.511	10.7	5.6	10.7	0	0	0	13845000	9352100	865260	3627400	0	0
P51398;P51398-2;P51398-3	P51398;P51398-2;P51398-3	1;1;1	1;1;1	1;1;1	Small ribosomal subunit protein mS29	DAP3	sp|P51398|RT29_HUMAN 28S ribosomal protein S29, mitochondrial OS=Homo sapiens OX=9606 GN=DAP3 PE=1 SV=1;sp|P51398-2|RT29_HUMAN Isoform 2 of 28S ribosomal protein S29, mitochondrial OS=Homo sapiens OX=9606 GN=DAP3;sp|P51398-3|RT29_HUMAN Isoform 3 of 28S rib	3	1	1	1	0	0	0	1	1	1	0	0	0	1	1	1	0	0	0	1	1	1	5.8	5.8	5.8	45.566	398	398;357;364	0	47.554	0	0	0	5.8	5.8	5.8	18467000	0	0	0	4636600	4825500
P52272;P52272-2	P52272;P52272-2	12;12	12;12	12;12	Heterogeneous nuclear ribonucleoprotein M	HNRNPM	sp|P52272|HNRPM_HUMAN Heterogeneous nuclear ribonucleoprotein M OS=Homo sapiens OX=9606 GN=HNRNPM PE=1 SV=3;sp|P52272-2|HNRPM_HUMAN Isoform 2 of Heterogeneous nuclear ribonucleoprotein M OS=Homo sapiens OX=9606 GN=HNRNPM	2	12	12	12	8	2	3	5	8	7	8	2	3	5	8	7	8	2	3	5	8	7	20.4	20.4	20.4	77.515	730	730;691	0	323.31	16	3.3	9.2	10.7	15.8	13.7	582850000	32856000	2813100	19511000	64499000	220510000
P52597	P52597	10	10	10	Heterogeneous nuclear ribonucleoprotein F;Heterogeneous nuclear ribonucleoprotein F, N-terminally processed	HNRNPF	sp|P52597|HNRPF_HUMAN Heterogeneous nuclear ribonucleoprotein F OS=Homo sapiens OX=9606 GN=HNRNPF PE=1 SV=3	1	10	10	10	4	3	4	2	5	4	4	3	4	2	5	4	4	3	4	2	5	4	41.9	41.9	41.9	45.671	415	415	0	183.29	22.9	18.6	23.4	13	31.1	21.4	141350000	18707000	11045000	10535000	20793000	36861000
P54756;P54756-3;P54756-2	P54756;P54756-3;P54756-2	1;1;1	1;1;1	1;1;1	Ephrin type-A receptor 5	EPHA5	sp|P54756|EPHA5_HUMAN Ephrin type-A receptor 5 OS=Homo sapiens OX=9606 GN=EPHA5 PE=1 SV=3;sp|P54756-3|EPHA5_HUMAN Isoform 3 of Ephrin type-A receptor 5 OS=Homo sapiens OX=9606 GN=EPHA5;sp|P54756-2|EPHA5_HUMAN Isoform 2 of Ephrin type-A receptor 5 OS=Homo s	3	1	1	1	0	1	0	0	0	0	0	1	0	0	0	0	0	1	0	0	0	0	1	1	1	114.8	1037	1037;969;1015	0.0078125	0.0093557	0	1	0	0	0	0	0	0	0	0	0	0
P55291	P55291	1	1	1	Cadherin-15	CDH15	sp|P55291|CAD15_HUMAN Cadherin-15 OS=Homo sapiens OX=9606 GN=CDH15 PE=1 SV=1	1	1	1	1	1	0	1	1	1	1	1	0	1	1	1	1	1	0	1	1	1	1	2.3	2.3	2.3	88.915	814	814	0	0.41569	2.3	0	2.3	2.3	2.3	2.3	355360000	167270000	0	34783000	54134000	49056000
P55795	P55795	3	2	2	Heterogeneous nuclear ribonucleoprotein H2;Heterogeneous nuclear ribonucleoprotein H2, N-terminally processed	HNRNPH2	sp|P55795|HNRH2_HUMAN Heterogeneous nuclear ribonucleoprotein H2 OS=Homo sapiens OX=9606 GN=HNRNPH2 PE=1 SV=1	1	3	2	2	1	0	1	1	0	1	0	0	0	1	0	1	0	0	0	1	0	1	11.8	9.6	9.6	49.263	449	449	0	27.033	2.2	0	2.2	4.7	0	4.9	12569000	0	0	0	9224100	0
P58876;Q93079;Q99877;Q5QNW6;Q5QNW6-2;Q96A08	P58876;Q93079;Q99877;Q5QNW6;Q5QNW6-2	18;17;17;17;17;8	1;0;0;0;0;0	1;0;0;0;0;0	Histone H2B type 1-D;Histone H2B type 1-H;Histone H2B type 1-N;Histone H2B type 2-F	H2BC5;H2BC9;H2BC15;H2BC18	sp|P58876|H2B1D_HUMAN Histone H2B type 1-D OS=Homo sapiens OX=9606 GN=H2BC5 PE=1 SV=2;sp|Q93079|H2B1H_HUMAN Histone H2B type 1-H OS=Homo sapiens OX=9606 GN=H2BC9 PE=1 SV=3;sp|Q99877|H2B1N_HUMAN Histone H2B type 1-N OS=Homo sapiens OX=9606 GN=H2BC15 PE=1 SV	6	18	1	1	17	15	15	12	10	10	1	1	0	0	0	0	1	1	0	0	0	0	83.3	8.7	8.7	13.936	126	126;126;126;126;134;127	0	0.1298	83.3	82.5	72.2	74.6	65.1	74.6	1685600	1138400	547200	0	0	0
P61247	P61247	17	17	17	Small ribosomal subunit protein eS1	RPS3A	sp|P61247|RS3A_HUMAN 40S ribosomal protein S3a OS=Homo sapiens OX=9606 GN=RPS3A PE=1 SV=2	1	17	17	17	16	11	11	2	3	1	16	11	11	2	3	1	16	11	11	2	3	1	59.5	59.5	59.5	29.945	264	264	0	202.52	58.7	41.3	34.8	12.1	18.9	3.8	161570000	102190000	29753000	22174000	2171900	4009000
P61254;Q9UNX3	P61254;Q9UNX3	9;6	9;6	9;6	Large ribosomal subunit protein uL24;Ribosomal protein uL24-like	RPL26;RPL26L1	sp|P61254|RL26_HUMAN 60S ribosomal protein L26 OS=Homo sapiens OX=9606 GN=RPL26 PE=1 SV=1;sp|Q9UNX3|RL26L_HUMAN 60S ribosomal protein L26-like 1 OS=Homo sapiens OX=9606 GN=RPL26L1 PE=1 SV=1	2	9	9	9	6	6	3	2	3	3	6	6	3	2	3	3	6	6	3	2	3	3	51	51	51	17.258	145	145;145	0	25.735	44.8	28.3	17.2	20	20	29.7	51262000	21411000	8820800	2170600	5887900	8604400
P61313;P61313-2	P61313;P61313-2	16;8	16;8	16;8	Large ribosomal subunit protein eL15	RPL15	sp|P61313|RL15_HUMAN 60S ribosomal protein L15 OS=Homo sapiens OX=9606 GN=RPL15 PE=1 SV=2;sp|P61313-2|RL15_HUMAN Isoform 2 of 60S ribosomal protein L15 OS=Homo sapiens OX=9606 GN=RPL15	2	16	16	16	10	6	7	6	6	7	10	6	7	6	6	7	10	6	7	6	6	7	61.8	61.8	61.8	24.146	204	204;145	0	323.31	40.7	39.7	42.2	27.9	31.4	36.3	510670000	55989000	39518000	52568000	73891000	97326000
P61353	P61353	5	5	5	Large ribosomal subunit protein eL27	RPL27	sp|P61353|RL27_HUMAN 60S ribosomal protein L27 OS=Homo sapiens OX=9606 GN=RPL27 PE=1 SV=2	1	5	5	5	4	2	4	0	1	0	4	2	4	0	1	0	4	2	4	0	1	0	42.6	42.6	42.6	15.798	136	136	0	159.54	36.8	13.2	25	0	17.6	0	24147000	15382000	2341500	5018800	0	1404200
P61513;A6NKH3	P61513	8;2	8;2	8;2	Large ribosomal subunit protein eL43	RPL37A	sp|P61513|RL37A_HUMAN 60S ribosomal protein L37a OS=Homo sapiens OX=9606 GN=RPL37A PE=1 SV=2	2	8	8	8	4	4	4	2	0	2	4	4	4	2	0	2	4	4	4	2	0	2	70.7	70.7	70.7	10.275	92	92;93	0	18.79	44.6	33.7	53.3	29.3	0	29.3	32353000	13811000	9361400	3659800	2829400	0
P61923;P61923-5	P61923;P61923-5	1;1	1;1	1;1	Coatomer subunit zeta-1	COPZ1	sp|P61923|COPZ1_HUMAN Coatomer subunit zeta-1 OS=Homo sapiens OX=9606 GN=COPZ1 PE=1 SV=1;sp|P61923-5|COPZ1_HUMAN Isoform 5 of Coatomer subunit zeta-1 OS=Homo sapiens OX=9606 GN=COPZ1	2	1	1	1	1	1	0	0	0	0	1	1	0	0	0	0	1	1	0	0	0	0	7.9	7.9	7.9	20.198	177	177;160	0	8.2407	7.9	7.9	0	0	0	0	3112500	1584900	1527500	0	0	0
P61927	P61927	3	3	3	Large ribosomal subunit protein eL37	RPL37	sp|P61927|RL37_HUMAN 60S ribosomal protein L37 OS=Homo sapiens OX=9606 GN=RPL37 PE=1 SV=2	1	3	3	3	3	2	1	1	3	0	3	2	1	1	3	0	3	2	1	1	3	0	27.8	27.8	27.8	11.078	97	97	0	1.8036	27.8	18.6	10.3	10.3	27.8	0	14083000	9708500	2309700	851580	408170	804930
P62081	P62081	5	5	5	Small ribosomal subunit protein eS7	RPS7	sp|P62081|RS7_HUMAN 40S ribosomal protein S7 OS=Homo sapiens OX=9606 GN=RPS7 PE=1 SV=1	1	5	5	5	3	3	4	0	2	1	3	3	4	0	2	1	3	3	4	0	2	1	30.4	30.4	30.4	22.127	194	194	0	51.172	25.3	25.3	22.7	0	19.1	7.7	64290000	23242000	9666900	11288000	0	14279000
P62241	P62241	11	11	11	Small ribosomal subunit protein eS8	RPS8	sp|P62241|RS8_HUMAN 40S ribosomal protein S8 OS=Homo sapiens OX=9606 GN=RPS8 PE=1 SV=2	1	11	11	11	10	3	9	2	6	7	10	3	9	2	6	7	10	3	9	2	6	7	60.1	60.1	60.1	24.205	208	208	0	303.62	52.9	24	52.9	13	37.5	40.4	135730000	54821000	7975200	19535000	5334300	28300000
P62244	P62244	2	2	2	Small ribosomal subunit protein uS8	RPS15A	sp|P62244|RS15A_HUMAN 40S ribosomal protein S15a OS=Homo sapiens OX=9606 GN=RPS15A PE=1 SV=2	1	2	2	2	1	2	1	0	0	0	1	2	1	0	0	0	1	2	1	0	0	0	20.8	20.8	20.8	14.839	130	130	0	11.852	13.1	20.8	13.1	0	0	0	5792600	2140600	2479100	1172900	0	0
P62263	P62263	2	2	2	Small ribosomal subunit protein uS11	RPS14	sp|P62263|RS14_HUMAN 40S ribosomal protein S14 OS=Homo sapiens OX=9606 GN=RPS14 PE=1 SV=3	1	2	2	2	2	1	1	0	0	0	2	1	1	0	0	0	2	1	1	0	0	0	17.9	17.9	17.9	16.273	151	151	0	4.122	17.9	7.3	10.6	0	0	0	7033900	4144700	2046000	843190	0	0
P62266	P62266	7	7	7	Small ribosomal subunit protein uS12	RPS23	sp|P62266|RS23_HUMAN 40S ribosomal protein S23 OS=Homo sapiens OX=9606 GN=RPS23 PE=1 SV=3	1	7	7	7	5	4	5	0	3	4	5	4	5	0	3	4	5	4	5	0	3	4	46.2	46.2	46.2	15.807	143	143	0	100.66	38.5	37.1	37.1	0	20.3	29.4	173620000	55558000	10693000	32256000	0	33221000
P62269	P62269	1	1	1	Small ribosomal subunit protein uS13	RPS18	sp|P62269|RS18_HUMAN 40S ribosomal protein S18 OS=Homo sapiens OX=9606 GN=RPS18 PE=1 SV=3	1	1	1	1	1	0	0	0	0	0	1	0	0	0	0	0	1	0	0	0	0	0	5.9	5.9	5.9	17.718	152	152	0	0.60879	5.9	0	0	0	0	0	0	0	0	0	0	0
P62273;P62273-2	P62273;P62273-2	3;3	3;3	3;3	Small ribosomal subunit protein uS14	RPS29	sp|P62273|RS29_HUMAN 40S ribosomal protein S29 OS=Homo sapiens OX=9606 GN=RPS29 PE=1 SV=2;sp|P62273-2|RS29_HUMAN Isoform 2 of 40S ribosomal protein S29 OS=Homo sapiens OX=9606 GN=RPS29	2	3	3	3	3	1	2	0	0	1	3	1	2	0	0	1	3	1	2	0	0	1	33.9	33.9	33.9	6.6767	56	56;67	0	14.848	33.9	19.6	32.1	0	0	21.4	12356000	8044300	1205200	2167100	0	0
P62277	P62277	12	12	12	Small ribosomal subunit protein uS15	RPS13	sp|P62277|RS13_HUMAN 40S ribosomal protein S13 OS=Homo sapiens OX=9606 GN=RPS13 PE=1 SV=2	1	12	12	12	12	2	8	1	2	1	12	2	8	1	2	1	12	2	8	1	2	1	59.6	59.6	59.6	17.222	151	151	0	214.25	59.6	11.9	49.7	7.3	17.2	9.9	139790000	88199000	4097900	18293000	1051900	16864000
P62304	P62304	1	1	1	Small nuclear ribonucleoprotein E	SNRPE	sp|P62304|RUXE_HUMAN Small nuclear ribonucleoprotein E OS=Homo sapiens OX=9606 GN=SNRPE PE=1 SV=1	1	1	1	1	0	0	0	0	1	0	0	0	0	0	1	0	0	0	0	0	1	0	17.4	17.4	17.4	10.803	92	92	0	2.0112	0	0	0	0	17.4	0	2650200	0	0	0	0	2650200
P62314	P62314	1	1	1	Small nuclear ribonucleoprotein Sm D1	SNRPD1	sp|P62314|SMD1_HUMAN Small nuclear ribonucleoprotein Sm D1 OS=Homo sapiens OX=9606 GN=SNRPD1 PE=1 SV=1	1	1	1	1	0	0	0	0	1	0	0	0	0	0	1	0	0	0	0	0	1	0	18.5	18.5	18.5	13.281	119	119	0	16.408	0	0	0	0	18.5	0	0	0	0	0	0	0
P62424	P62424	12	12	12	Large ribosomal subunit protein eL8	RPL7A	sp|P62424|RL7A_HUMAN 60S ribosomal protein L7a OS=Homo sapiens OX=9606 GN=RPL7A PE=1 SV=2	1	12	12	12	10	7	8	5	7	6	10	7	8	5	7	6	10	7	8	5	7	6	43.6	43.6	43.6	29.995	266	266	0	212.66	37.6	22.2	35.3	25.9	29.7	25.9	623860000	85587000	53292000	61686000	80731000	171550000
P62701;P22090;Q8TD47	P62701;P22090;Q8TD47	3;2;2	3;2;2	3;2;2	Small ribosomal subunit protein eS4, X isoform;Small ribosomal subunit protein eS4, Y isoform 1;Small ribosomal subunit protein eS4, Y isoform 2	RPS4X;RPS4Y1;RPS4Y2	sp|P62701|RS4X_HUMAN 40S ribosomal protein S4, X isoform OS=Homo sapiens OX=9606 GN=RPS4X PE=1 SV=2;sp|P22090|RS4Y1_HUMAN 40S ribosomal protein S4, Y isoform 1 OS=Homo sapiens OX=9606 GN=RPS4Y1 PE=1 SV=2;sp|Q8TD47|RS4Y2_HUMAN 40S ribosomal protein S4, Y is	3	3	3	3	2	0	0	0	2	1	2	0	0	0	2	1	2	0	0	0	2	1	17.9	17.9	17.9	29.597	263	263;263;263	0	0.75996	13.3	0	0	0	13.3	4.6	5986200	3842400	0	0	0	1717100
P62750	P62750	9	9	9	Large ribosomal subunit protein uL23	RPL23A	sp|P62750|RL23A_HUMAN 60S ribosomal protein L23a OS=Homo sapiens OX=9606 GN=RPL23A PE=1 SV=1	1	9	9	9	8	6	6	3	5	4	8	6	6	3	5	4	8	6	6	3	5	4	61.5	61.5	61.5	17.695	156	156	0	129.69	51.9	48.7	46.2	21.2	35.9	26.9	2889800000	582380000	213700000	227520000	385140000	663050000
P62753	P62753	11	11	11	Small ribosomal subunit protein eS6	RPS6	sp|P62753|RS6_HUMAN 40S ribosomal protein S6 OS=Homo sapiens OX=9606 GN=RPS6 PE=1 SV=1	1	11	11	11	7	4	4	4	3	4	7	4	4	4	3	4	7	4	4	4	3	4	55	55	55	28.68	249	249	0	143.64	41.8	27.7	25.7	22.9	24.9	31.3	124500000	32610000	13112000	8096600	4340400	33923000
P62805	P62805	15	15	15	Histone H4	H4C1	sp|P62805|H4_HUMAN Histone H4 OS=Homo sapiens OX=9606 GN=H4C1 PE=1 SV=2	1	15	15	15	11	11	10	6	5	4	11	11	10	6	5	4	11	11	10	6	5	4	71.8	71.8	71.8	11.367	103	103	0	157.72	70.9	68.9	70.9	57.3	57.3	44.7	745010000	298630000	115730000	132000000	55890000	79974000
P62807;O60814;P57053	P62807;O60814;P57053	18;16;15	18;16;15	0;0;0	Histone H2B type 1-C/E/F/G/I;Histone H2B type 1-K;Histone H2B type F-S	H2BC4;H2BC12;H2BC12L	sp|P62807|H2B1C_HUMAN Histone H2B type 1-C/E/F/G/I OS=Homo sapiens OX=9606 GN=H2BC4 PE=1 SV=4;sp|O60814|H2B1K_HUMAN Histone H2B type 1-K OS=Homo sapiens OX=9606 GN=H2BC12 PE=1 SV=3;sp|P57053|H2BFS_HUMAN Histone H2B type F-S OS=Homo sapiens OX=9606 GN=H2BC1	3	18	18	0	17	15	16	12	11	11	17	15	16	12	11	11	0	0	0	0	0	0	83.3	83.3	0	13.906	126	126;126;126	0	323.31	83.3	82.5	81	74.6	73.8	83.3	28247000000	2825600000	3.6271e+09	2439900000	4756200000	7.4569e+09
P62841	P62841	6	6	6	Small ribosomal subunit protein uS19	RPS15	sp|P62841|RS15_HUMAN 40S ribosomal protein S15 OS=Homo sapiens OX=9606 GN=RPS15 PE=1 SV=2	1	6	6	6	5	3	5	4	3	4	5	3	5	4	3	4	5	3	5	4	3	4	53.1	53.1	53.1	17.04	145	145	0	323.31	52.4	41.4	44.8	44.1	35.2	35.9	503520000	44563000	35169000	37001000	90604000	149160000
P62847;P62847-2;P62847-3;P62847-4	P62847;P62847-2;P62847-3;P62847-4	4;4;4;4	4;4;4;4	4;4;4;4	Small ribosomal subunit protein eS24	RPS24	sp|P62847|RS24_HUMAN 40S ribosomal protein S24 OS=Homo sapiens OX=9606 GN=RPS24 PE=1 SV=1;sp|P62847-2|RS24_HUMAN Isoform 2 of 40S ribosomal protein S24 OS=Homo sapiens OX=9606 GN=RPS24;sp|P62847-3|RS24_HUMAN Isoform 3 of 40S ribosomal protein S24 OS=Homo s	4	4	4	4	3	2	2	2	2	3	3	2	2	2	2	3	3	2	2	2	2	3	25.6	25.6	25.6	15.423	133	133;130;132;289	0	57.688	14.3	14.3	14.3	25.6	25.6	25.6	372350000	27319000	9996300	6451400	38574000	144490000
P62851	P62851	3	3	3	Small ribosomal subunit protein eS25	RPS25	sp|P62851|RS25_HUMAN 40S ribosomal protein S25 OS=Homo sapiens OX=9606 GN=RPS25 PE=1 SV=1	1	3	3	3	1	3	1	0	0	0	1	3	1	0	0	0	1	3	1	0	0	0	25.6	25.6	25.6	13.742	125	125	0	3.1526	7.2	25.6	7.2	0	0	0	5276500	2751200	1969600	555670	0	0
P62854;Q5JNZ5	P62854	5;2	5;2	5;2	Small ribosomal subunit protein eS26	RPS26	sp|P62854|RS26_HUMAN 40S ribosomal protein S26 OS=Homo sapiens OX=9606 GN=RPS26 PE=1 SV=3	2	5	5	5	5	2	2	2	3	2	5	2	2	2	3	2	5	2	2	2	3	2	47	47	47	13.015	115	115;115	0	274.77	47	27.8	27.8	24.3	34.8	24.3	1.0396e+09	144660000	50228000	43970000	136810000	336580000
P62861	P62861	1	1	1	Ubiquitin-like FUBI-ribosomal protein eS30 fusion protein;Ubiquitin-like protein FUBI;Small ribosomal subunit protein eS30	FAU	sp|P62861|RS30_HUMAN FAU ubiquitin-like and ribosomal protein S30 OS=Homo sapiens OX=9606 GN=FAU PE=1 SV=2	1	1	1	1	1	0	1	0	0	0	1	0	1	0	0	0	1	0	1	0	0	0	8.3	8.3	8.3	14.39	133	133	0	1.8318	8.3	0	8.3	0	0	0	8724600	7651800	0	1072800	0	0
P62879;P62873;P62879-2;P62873-2	P62879;P62873;P62879-2	4;2;2;1	4;2;2;1	4;2;2;1	Guanine nucleotide-binding protein G(I)/G(S)/G(T) subunit beta-2;Guanine nucleotide-binding protein G(I)/G(S)/G(T) subunit beta-1	GNB2;GNB1	sp|P62879|GBB2_HUMAN Guanine nucleotide-binding protein G(I)/G(S)/G(T) subunit beta-2 OS=Homo sapiens OX=9606 GN=GNB2 PE=1 SV=3;sp|P62873|GBB1_HUMAN Guanine nucleotide-binding protein G(I)/G(S)/G(T) subunit beta-1 OS=Homo sapiens OX=9606 GN=GNB1 PE=1 SV=3;	4	4	4	4	0	0	0	1	0	4	0	0	0	1	0	4	0	0	0	1	0	4	34.4	34.4	34.4	37.331	340	340;340;240;332	0	60.827	0	0	0	10.6	0	34.4	22822000	0	0	0	4016900	0
P62888	P62888	10	10	10	Large ribosomal subunit protein eL30	RPL30	sp|P62888|RL30_HUMAN 60S ribosomal protein L30 OS=Homo sapiens OX=9606 GN=RPL30 PE=1 SV=2	1	10	10	10	8	4	4	1	1	1	8	4	4	1	1	1	8	4	4	1	1	1	71.3	71.3	71.3	12.784	115	115	0	59.731	67.8	39.1	48.7	16.5	16.5	16.5	57174000	30459000	8940800	10049000	2319800	2407900
P62891;Q59GN2	P62891;Q59GN2	1;1	1;1	1;1	Large ribosomal subunit protein eL39;Putative ribosomal protein eL39-like 5	RPL39;RPL39P5	sp|P62891|RL39_HUMAN 60S ribosomal protein L39 OS=Homo sapiens OX=9606 GN=RPL39 PE=1 SV=2;sp|Q59GN2|R39L5_HUMAN Putative 60S ribosomal protein L39-like 5 OS=Homo sapiens OX=9606 GN=RPL39P5 PE=5 SV=2	2	1	1	1	1	0	0	0	0	0	1	0	0	0	0	0	1	0	0	0	0	0	15.7	15.7	15.7	6.4066	51	51;51	0	1.8469	15.7	0	0	0	0	0	1124100	1124100	0	0	0	0
P62899;P62899-3;P62899-2	P62899;P62899-3;P62899-2	8;7;7	8;7;7	8;7;7	Large ribosomal subunit protein eL31	RPL31	sp|P62899|RL31_HUMAN 60S ribosomal protein L31 OS=Homo sapiens OX=9606 GN=RPL31 PE=1 SV=1;sp|P62899-3|RL31_HUMAN Isoform 3 of 60S ribosomal protein L31 OS=Homo sapiens OX=9606 GN=RPL31;sp|P62899-2|RL31_HUMAN Isoform 2 of 60S ribosomal protein L31 OS=Homo s	3	8	8	8	4	5	2	0	0	0	4	5	2	0	0	0	4	5	2	0	0	0	48	48	48	14.463	125	125;121;128	0	5.6411	40.8	35.2	13.6	0	0	0	26620000	15235000	7775100	3609200	0	0
P62906	P62906	8	8	8	Large ribosomal subunit protein uL1	RPL10A	sp|P62906|RL10A_HUMAN 60S ribosomal protein L10a OS=Homo sapiens OX=9606 GN=RPL10A PE=1 SV=2	1	8	8	8	2	2	1	1	2	3	2	2	1	1	2	3	2	2	1	1	2	3	53	53	53	24.831	217	217	0	85.286	13.8	12.4	13.4	5.5	18	17.5	48519000	5853500	850020	18998000	10635000	2561900
P62910	P62910	9	9	9	Large ribosomal subunit protein eL32	RPL32	sp|P62910|RL32_HUMAN 60S ribosomal protein L32 OS=Homo sapiens OX=9606 GN=RPL32 PE=1 SV=2	1	9	9	9	9	5	7	2	3	2	9	5	7	2	3	2	9	5	7	2	3	2	66.7	66.7	66.7	15.86	135	135	0	152.65	66.7	50.4	45.9	22.2	29.6	22.2	145960000	68838000	24976000	25704000	6155200	10128000
P62913;P62913-2	P62913;P62913-2	2;2	2;2	2;2	Large ribosomal subunit protein uL5	RPL11	sp|P62913|RL11_HUMAN 60S ribosomal protein L11 OS=Homo sapiens OX=9606 GN=RPL11 PE=1 SV=2;sp|P62913-2|RL11_HUMAN Isoform 2 of 60S ribosomal protein L11 OS=Homo sapiens OX=9606 GN=RPL11	2	2	2	2	2	0	0	0	0	0	2	0	0	0	0	0	2	0	0	0	0	0	16.9	16.9	16.9	20.252	178	178;177	0	6.0806	16.9	0	0	0	0	0	3823700	3823700	0	0	0	0
P62917	P62917	10	10	10	Large ribosomal subunit protein uL2	RPL8	sp|P62917|RL8_HUMAN 60S ribosomal protein L8 OS=Homo sapiens OX=9606 GN=RPL8 PE=1 SV=2	1	10	10	10	7	1	5	1	4	3	7	1	5	1	4	3	7	1	5	1	4	3	48.6	48.6	48.6	28.024	257	257	0	41.791	36.6	3.1	27.2	6.2	24.5	16	53085000	19151000	2042300	14115000	1579100	8588500
P62979	P62979	7	7	7	Ubiquitin-ribosomal protein eS31 fusion protein;Ubiquitin;Small ribosomal subunit protein eS31	RPS27A	sp|P62979|RS27A_HUMAN Ubiquitin-40S ribosomal protein S27a OS=Homo sapiens OX=9606 GN=RPS27A PE=1 SV=2	1	7	7	7	6	3	3	1	1	1	6	3	3	1	1	1	6	3	3	1	1	1	36.5	36.5	36.5	17.965	156	156	0	30.359	36.5	7.7	16	8.3	8.3	15.4	28920000	15679000	3480400	4621600	1377800	1814200
P62995;P62995-3	P62995;P62995-3	5;4	5;4	5;4	Transformer-2 protein homolog beta	TRA2B	sp|P62995|TRA2B_HUMAN Transformer-2 protein homolog beta OS=Homo sapiens OX=9606 GN=TRA2B PE=1 SV=1;sp|P62995-3|TRA2B_HUMAN Isoform 3 of Transformer-2 protein homolog beta OS=Homo sapiens OX=9606 GN=TRA2B	2	5	5	5	1	0	0	1	4	3	1	0	0	1	4	3	1	0	0	1	4	3	31.2	31.2	31.2	33.665	288	288;188	0	54.227	3.5	0	0	3.5	26.4	15.3	50951000	0	0	0	1183500	43966000
P63261;P60709;P68133;P62736;P63267;P68032;Q6S8J3;A5A3E0;P0CG38;P0CG39;P63267-2	P63261;P60709;P68133;P62736;P63267;P68032	5;4;3;3;3;3;1;1;1;1;1	5;4;3;3;3;3;1;1;1;1;1	5;4;3;3;3;3;1;1;1;1;1	Actin, cytoplasmic 2;Actin, cytoplasmic 2, N-terminally processed;Actin, cytoplasmic 1;Actin, cytoplasmic 1, N-terminally processed;Actin, alpha skeletal muscle;Actin, alpha skeletal muscle, intermediate form;Actin, aortic smooth muscle;Actin, aortic smooth muscle, intermediate form;Actin, gamma-enteric smooth muscle;Actin, gamma-enteric smooth muscle, intermediate form;Actin, alpha cardiac muscl…	ACTG1;ACTB;ACTA1;ACTA2;ACTG2;ACTC1	sp|P63261|ACTG_HUMAN Actin, cytoplasmic 2 OS=Homo sapiens OX=9606 GN=ACTG1 PE=1 SV=1;sp|P60709|ACTB_HUMAN Actin, cytoplasmic 1 OS=Homo sapiens OX=9606 GN=ACTB PE=1 SV=1;sp|P68133|ACTS_HUMAN Actin, alpha skeletal muscle OS=Homo sapiens OX=9606 GN=ACTA1 PE=1	11	5	5	5	5	2	3	4	3	4	5	2	3	4	3	4	5	2	3	4	3	4	22.9	22.9	22.9	41.792	375	375;375;377;377;376;377;1075;1075;1075;1038;333	0	323.31	22.9	7.2	20.3	22.9	20.3	22.9	1.5254e+09	127900000	29432000	106350000	356070000	433890000
P67809;P16989;P16989-2;P16989-3	P67809	5;1;1;1	5;1;1;1	5;1;1;1	Y-box-binding protein 1	YBX1	sp|P67809|YBOX1_HUMAN Y-box-binding protein 1 OS=Homo sapiens OX=9606 GN=YBX1 PE=1 SV=3	4	5	5	5	4	1	2	1	1	0	4	1	2	1	1	0	4	1	2	1	1	0	42.3	42.3	42.3	35.924	324	324;372;303;342	0	30.368	26.5	2.8	12	11.1	15.7	0	27709000	12559000	1784600	2570200	5232400	5562900
P68104;Q05639;Q5VTE0	P68104;Q05639;Q5VTE0	1;1;1	1;1;1	1;1;1	Elongation factor 1-alpha 1;Elongation factor 1-alpha 2;Putative elongation factor 1-alpha-like 3	EEF1A1;EEF1A2;EEF1A1P5	sp|P68104|EF1A1_HUMAN Elongation factor 1-alpha 1 OS=Homo sapiens OX=9606 GN=EEF1A1 PE=1 SV=1;sp|Q05639|EF1A2_HUMAN Elongation factor 1-alpha 2 OS=Homo sapiens OX=9606 GN=EEF1A2 PE=1 SV=1;sp|Q5VTE0|EF1A3_HUMAN Putative elongation factor 1-alpha-like 3 OS=H	3	1	1	1	0	0	0	1	1	0	0	0	0	1	1	0	0	0	0	1	1	0	3.2	3.2	3.2	50.14	462	462;463;462	0	6.3855	0	0	0	3.2	3.2	0	7779000	0	0	0	6782100	996870
P68363;P68363-2;Q71U36;P68366;Q71U36-2;P68366-2;P0DPH8;P0DPH7;Q9BQE3;Q6PEY2;Q9NY65;Q9NY65-2;P0DPH7-2	P68363;P68363-2;Q71U36;P68366;Q71U36-2;P68366-2;P0DPH8;P0DPH7	5;5;4;4;4;4;3;3;2;2;2;2;2	5;5;4;4;4;4;3;3;2;2;2;2;2	5;5;4;4;4;4;3;3;2;2;2;2;2	Tubulin alpha-1B chain;Detyrosinated tubulin alpha-1B chain;Tubulin alpha-1A chain;Detyrosinated tubulin alpha-1A chain;Tubulin alpha-4A chain;Tubulin alpha-3D chain;Detyrosinated tubulin alpha-3D chain;Tubulin alpha-3C chain;Detyrosinated tubulin alpha-3C chain	TUBA1B;TUBA1A;TUBA4A;TUBA3D;TUBA3C	sp|P68363|TBA1B_HUMAN Tubulin alpha-1B chain OS=Homo sapiens OX=9606 GN=TUBA1B PE=1 SV=1;sp|P68363-2|TBA1B_HUMAN Isoform 2 of Tubulin alpha-1B chain OS=Homo sapiens OX=9606 GN=TUBA1B;sp|Q71U36|TBA1A_HUMAN Tubulin alpha-1A chain OS=Homo sapiens OX=9606 GN=T	13	5	5	5	2	0	0	1	3	1	2	0	0	1	3	1	2	0	0	1	3	1	22	22	22	50.151	451	451;335;451;448;416;433;450;450;449;450;449;383;418	0	80.932	13.3	0	0	3.3	12.6	3.3	37950000	3165200	0	0	5379200	13882000
P68371;P07437;P04350;Q9BVA1;Q13885;Q9BUF5;Q3ZCM7;A6NNZ2	P68371;P07437;P04350;Q9BVA1;Q13885;Q9BUF5	7;6;6;6;5;4;3;3	7;6;6;6;5;4;3;3	5;4;5;4;3;3;2;2	Tubulin beta-4B chain;Tubulin beta chain;Tubulin beta-4A chain;Tubulin beta-2B chain;Tubulin beta-2A chain;Tubulin beta-6 chain	TUBB4B;TUBB;TUBB4A;TUBB2B;TUBB2A;TUBB6	sp|P68371|TBB4B_HUMAN Tubulin beta-4B chain OS=Homo sapiens OX=9606 GN=TUBB4B PE=1 SV=1;sp|P07437|TBB5_HUMAN Tubulin beta chain OS=Homo sapiens OX=9606 GN=TUBB PE=1 SV=2;sp|P04350|TBB4A_HUMAN Tubulin beta-4A chain OS=Homo sapiens OX=9606 GN=TUBB4A PE=1 SV=	8	7	7	5	4	2	3	3	6	5	4	2	3	3	6	5	3	1	3	2	4	4	32.6	32.6	26.5	49.83	445	445;444;444;445;445;446;444;444	0	232.14	17.5	5.2	9.7	15.1	24.5	22.5	427050000	10364000	2642600	9314100	49726000	184020000
P68431;P84243;Q71DI3;Q16695;Q6NXT2;Q5TEC6	P68431;P84243;Q71DI3;Q16695;Q6NXT2	6;4;4;4;4;2	6;4;4;4;4;2	6;4;4;4;4;2	Histone H3.1;Histone H3.3;Histone H3.2;Histone H3.1t;Histone H3.3C	H3C1;H3-3A;H3C15;H3-4;H3-5	sp|P68431|H31_HUMAN Histone H3.1 OS=Homo sapiens OX=9606 GN=H3C1 PE=1 SV=2;sp|P84243|H33_HUMAN Histone H3.3 OS=Homo sapiens OX=9606 GN=H3-3A PE=1 SV=2;sp|Q71DI3|H32_HUMAN Histone H3.2 OS=Homo sapiens OX=9606 GN=H3C15 PE=1 SV=3;sp|Q16695|H31T_HUMAN Histone	6	6	6	6	4	4	2	4	4	4	4	4	2	4	4	4	4	4	2	4	4	4	48.5	48.5	48.5	15.404	136	136;136;136;136;135;136	0	273.71	22.1	22.1	14.7	38.2	43.4	40.4	394780000	90106000	22787000	11862000	98723000	65738000
P82663;P82663-3;P82663-2	P82663;P82663-3;P82663-2	1;1;1	1;1;1	1;1;1	Small ribosomal subunit protein mS25	MRPS25	sp|P82663|RT25_HUMAN 28S ribosomal protein S25, mitochondrial OS=Homo sapiens OX=9606 GN=MRPS25 PE=1 SV=1;sp|P82663-3|RT25_HUMAN Isoform 3 of 28S ribosomal protein S25, mitochondrial OS=Homo sapiens OX=9606 GN=MRPS25;sp|P82663-2|RT25_HUMAN Isoform 2 of 28S	3	1	1	1	0	0	0	0	0	1	0	0	0	0	0	1	0	0	0	0	0	1	12.7	12.7	12.7	20.116	173	173;129;145	0	6.1504	0	0	0	0	0	12.7	18378000	0	0	0	0	0
P82675;P82675-2	P82675;P82675-2	1;1	1;1	1;1	Small ribosomal subunit protein uS5m	MRPS5	sp|P82675|RT05_HUMAN 28S ribosomal protein S5, mitochondrial OS=Homo sapiens OX=9606 GN=MRPS5 PE=1 SV=2;sp|P82675-2|RT05_HUMAN Isoform 2 of 28S ribosomal protein S5, mitochondrial OS=Homo sapiens OX=9606 GN=MRPS5	2	1	1	1	0	0	0	1	1	1	0	0	0	1	1	1	0	0	0	1	1	1	3.3	3.3	3.3	48.006	430	430;251	0	7.3327	0	0	0	3.3	3.3	3.3	69004000	0	0	0	12246000	26915000
P82930	P82930	2	2	2	Small ribosomal subunit protein mS34	MRPS34	sp|P82930|RT34_HUMAN 28S ribosomal protein S34, mitochondrial OS=Homo sapiens OX=9606 GN=MRPS34 PE=1 SV=2	1	2	2	2	0	0	0	1	1	2	0	0	0	1	1	2	0	0	0	1	1	2	8.3	8.3	8.3	25.65	218	218	0	310.65	0	0	0	6.9	8.3	8.3	17969000	0	0	0	0	3939700
P82933	P82933	2	2	2	Small ribosomal subunit protein uS9m	MRPS9	sp|P82933|RT09_HUMAN 28S ribosomal protein S9, mitochondrial OS=Homo sapiens OX=9606 GN=MRPS9 PE=1 SV=2	1	2	2	2	0	0	0	0	2	0	0	0	0	0	2	0	0	0	0	0	2	0	14.9	14.9	14.9	45.834	396	396	0	19.335	0	0	0	0	14.9	0	23170000	0	0	0	0	23170000
P83731	P83731	5	5	5	Large ribosomal subunit protein eL24	RPL24	sp|P83731|RL24_HUMAN 60S ribosomal protein L24 OS=Homo sapiens OX=9606 GN=RPL24 PE=1 SV=1	1	5	5	5	3	3	2	2	3	2	3	3	2	2	3	2	3	3	2	2	3	2	29.9	29.9	29.9	17.779	157	157	0	4.3578	17.2	19.1	12.1	10.8	17.8	12.1	21375000	5344800	2261600	2330100	4015000	5115000
P83881;Q969Q0	P83881;Q969Q0	4;3	4;3	4;3	Large ribosomal subunit protein eL42;Ribosomal protein eL42-like	RPL36A;RPL36AL	sp|P83881|RL36A_HUMAN 60S ribosomal protein L36a OS=Homo sapiens OX=9606 GN=RPL36A PE=1 SV=2;sp|Q969Q0|RL36L_HUMAN 60S ribosomal protein L36a-like OS=Homo sapiens OX=9606 GN=RPL36AL PE=1 SV=3	2	4	4	4	3	1	0	2	1	1	3	1	0	2	1	1	3	1	0	2	1	1	28.3	28.3	28.3	12.441	106	106;106	0	14.98	28.3	10.4	0	9.4	8.5	8.5	7288500	4338300	1223000	0	642990	1084300
P84098	P84098	14	14	14	Large ribosomal subunit protein eL19	RPL19	sp|P84098|RL19_HUMAN 60S ribosomal protein L19 OS=Homo sapiens OX=9606 GN=RPL19 PE=1 SV=1	1	14	14	14	11	10	7	3	4	5	11	10	7	3	4	5	11	10	7	3	4	5	54.1	54.1	54.1	23.466	196	196	0	52.08	45.9	40.8	30.6	6.6	13.8	22.4	128340000	55799000	19437000	16987000	10080000	12268000
Q00325-2	Q00325-2	1	1	1			sp|Q00325-2|MPCP_HUMAN Isoform B of Phosphate carrier protein, mitochondrial OS=Homo sapiens OX=9606 GN=SLC25A3	1	1	1	1	1	1	0	1	1	1	1	1	0	1	1	1	1	1	0	1	1	1	7.5	7.5	7.5	39.958	361	361	0	47.682	7.5	7.5	0	7.5	7.5	7.5	81799000	7956600	6125100	0	13923000	23595000
Q00577;Q9UJV8;Q9UJV8-2	Q00577	5;1;1	2;0;0	2;0;0	Transcriptional activator protein Pur-alpha	PURA	sp|Q00577|PURA_HUMAN Transcriptional activator protein Pur-alpha OS=Homo sapiens OX=9606 GN=PURA PE=1 SV=2	3	5	2	2	0	0	0	3	4	3	0	0	0	1	2	2	0	0	0	1	2	2	20.2	13.7	13.7	34.91	322	322;347;322	0	49.742	0	0	0	15.8	20.2	16.8	26999000	0	0	0	6433200	11723000
Q00839;Q00839-2	Q00839;Q00839-2	2;2	2;2	2;2	Heterogeneous nuclear ribonucleoprotein U	HNRNPU	sp|Q00839|HNRPU_HUMAN Heterogeneous nuclear ribonucleoprotein U OS=Homo sapiens OX=9606 GN=HNRNPU PE=1 SV=6;sp|Q00839-2|HNRPU_HUMAN Isoform 2 of Heterogeneous nuclear ribonucleoprotein U OS=Homo sapiens OX=9606 GN=HNRNPU	2	2	2	2	2	0	1	0	0	0	2	0	1	0	0	0	2	0	1	0	0	0	2.5	2.5	2.5	90.583	825	825;806	0	34.491	2.5	0	2.3	0	0	0	6217800	4127900	0	2089900	0	0
Q01995	Q01995	1	1	1	Transgelin	TAGLN	sp|Q01995|TAGL_HUMAN Transgelin OS=Homo sapiens OX=9606 GN=TAGLN PE=1 SV=4	1	1	1	1	0	1	0	0	0	0	0	1	0	0	0	0	0	1	0	0	0	0	5.5	5.5	5.5	22.611	201	201	0	1.1199	0	5.5	0	0	0	0	1074800	0	1074800	0	0	0
Q02543	Q02543	5	5	5	Large ribosomal subunit protein eL20	RPL18A	sp|Q02543|RL18A_HUMAN 60S ribosomal protein L18a OS=Homo sapiens OX=9606 GN=RPL18A PE=1 SV=2	1	5	5	5	3	0	1	0	1	1	3	0	1	0	1	1	3	0	1	0	1	1	22.7	22.7	22.7	20.762	176	176	0	42.742	17	0	5.7	0	6.2	6.2	81525000	3498400	0	448020	0	44092000
Q02878	Q02878	13	13	13	Large ribosomal subunit protein eL6	RPL6	sp|Q02878|RL6_HUMAN 60S ribosomal protein L6 OS=Homo sapiens OX=9606 GN=RPL6 PE=1 SV=3	1	13	13	13	9	9	7	6	8	5	9	9	7	6	8	5	9	9	7	6	8	5	50	50	50	32.728	288	288	0	202.1	40.3	41.3	28.5	31.6	41	26.4	916070000	68120000	51859000	75341000	151260000	304400000
Q07020;Q07020-2	Q07020;Q07020-2	6;6	6;6	6;6	Large ribosomal subunit protein eL18	RPL18	sp|Q07020|RL18_HUMAN 60S ribosomal protein L18 OS=Homo sapiens OX=9606 GN=RPL18 PE=1 SV=2;sp|Q07020-2|RL18_HUMAN Isoform 2 of 60S ribosomal protein L18 OS=Homo sapiens OX=9606 GN=RPL18	2	6	6	6	4	2	2	3	3	3	4	2	2	3	3	3	4	2	2	3	3	3	45.2	45.2	45.2	21.634	188	188;159	0	68.605	30.3	16.5	16.5	26.1	33.5	26.1	50297000	16701000	3812400	5874300	5644100	4916100
Q08211;Q08211-2	Q08211	5;1	5;1	5;1	ATP-dependent RNA helicase A	DHX9	sp|Q08211|DHX9_HUMAN ATP-dependent RNA helicase A OS=Homo sapiens OX=9606 GN=DHX9 PE=1 SV=4	2	5	5	5	3	0	3	3	3	3	3	0	3	3	3	3	3	0	3	3	3	3	6.5	6.5	6.5	140.96	1270	1270;235	0	239.37	3.2	0	3.2	5.4	4.6	4.6	215140000	29263000	0	22945000	76479000	40307000
Q12849;Q12849-5	Q12849;Q12849-5	10;8	10;8	10;8	G-rich sequence factor 1	GRSF1	sp|Q12849|GRSF1_HUMAN G-rich sequence factor 1 OS=Homo sapiens OX=9606 GN=GRSF1 PE=1 SV=3;sp|Q12849-5|GRSF1_HUMAN Isoform 2 of G-rich sequence factor 1 OS=Homo sapiens OX=9606 GN=GRSF1	2	10	10	10	3	1	0	6	10	8	3	1	0	6	10	8	3	1	0	6	10	8	36.5	36.5	36.5	53.126	480	480;318	0	323.31	11.2	2.5	0	30.6	36.5	36.5	787940000	9553800	0	0	132220000	291790000
Q12905	Q12905	2	2	2	Interleukin enhancer-binding factor 2	ILF2	sp|Q12905|ILF2_HUMAN Interleukin enhancer-binding factor 2 OS=Homo sapiens OX=9606 GN=ILF2 PE=1 SV=2	1	2	2	2	1	0	0	2	2	2	1	0	0	2	2	2	1	0	0	2	2	2	14.1	14.1	14.1	43.062	390	390	0	101.45	6.9	0	0	14.1	14.1	14.1	79807000	3563300	0	0	18271000	24732000
Q13084	Q13084	2	2	2	Large ribosomal subunit protein bL28m	MRPL28	sp|Q13084|RM28_HUMAN 39S ribosomal protein L28, mitochondrial OS=Homo sapiens OX=9606 GN=MRPL28 PE=1 SV=4	1	2	2	2	0	0	0	0	1	2	0	0	0	0	1	2	0	0	0	0	1	2	8.6	8.6	8.6	30.156	256	256	0	60.499	0	0	0	0	8.6	8.6	19909000	0	0	0	0	6949900
Q13085;Q13085-4;Q13085-3;Q13085-2	Q13085;Q13085-4;Q13085-3;Q13085-2	3;3;3;3	3;3;3;3	3;3;3;3	Acetyl-CoA carboxylase 1	ACACA	sp|Q13085|ACACA_HUMAN Acetyl-CoA carboxylase 1 OS=Homo sapiens OX=9606 GN=ACACA PE=1 SV=2;sp|Q13085-4|ACACA_HUMAN Isoform 4 of Acetyl-CoA carboxylase 1 OS=Homo sapiens OX=9606 GN=ACACA;sp|Q13085-3|ACACA_HUMAN Isoform 3 of Acetyl-CoA carboxylase 1 OS=Homo s	4	3	3	3	0	0	0	0	0	3	0	0	0	0	0	3	0	0	0	0	0	3	2.6	2.6	2.6	265.55	2346	2346;2383;2268;2288	0	34.448	0	0	0	0	0	2.6	28285000	0	0	0	0	0
Q13310;Q13310-2;Q13310-3	Q13310;Q13310-2;Q13310-3	8;8;8	8;8;8	3;3;3	Polyadenylate-binding protein 4	PABPC4	sp|Q13310|PABP4_HUMAN Polyadenylate-binding protein 4 OS=Homo sapiens OX=9606 GN=PABPC4 PE=1 SV=1;sp|Q13310-2|PABP4_HUMAN Isoform 2 of Polyadenylate-binding protein 4 OS=Homo sapiens OX=9606 GN=PABPC4;sp|Q13310-3|PABP4_HUMAN Isoform 3 of Polyadenylate-bind	3	8	8	3	1	0	0	1	6	6	1	0	0	1	6	6	0	0	0	0	2	2	19.7	19.7	12	70.782	644	644;631;660	0	323.31	1.9	0	0	3.7	14.3	13.5	202630000	606900	0	0	38182000	88062000
Q13509;Q13509-2	Q13509;Q13509-2	4;4	2;2	2;2	Tubulin beta-3 chain	TUBB3	sp|Q13509|TBB3_HUMAN Tubulin beta-3 chain OS=Homo sapiens OX=9606 GN=TUBB3 PE=1 SV=2;sp|Q13509-2|TBB3_HUMAN Isoform 2 of Tubulin beta-3 chain OS=Homo sapiens OX=9606 GN=TUBB3	2	4	2	2	3	1	2	2	3	3	2	0	2	1	1	2	2	0	2	1	1	2	19.3	13.3	13.3	50.432	450	450;378	0	93.531	15.3	2	13.3	10	14	17.3	180770000	6227700	0	6144200	10466000	68957000
Q13595;Q13595-2;Q13595-4;Q13595-3	Q13595;Q13595-2;Q13595-4;Q13595-3	2;2;2;2	2;2;2;2	2;2;2;2	Transformer-2 protein homolog alpha	TRA2A	sp|Q13595|TRA2A_HUMAN Transformer-2 protein homolog alpha OS=Homo sapiens OX=9606 GN=TRA2A PE=1 SV=1;sp|Q13595-2|TRA2A_HUMAN Isoform Short of Transformer-2 protein homolog alpha OS=Homo sapiens OX=9606 GN=TRA2A;sp|Q13595-4|TRA2A_HUMAN Isoform 4 of Transfor	4	2	2	2	0	0	0	0	1	1	0	0	0	0	1	1	0	0	0	0	1	1	13.5	13.5	13.5	32.688	282	282;113;180;181	0	37.283	0	0	0	0	3.2	10.3	19793000	0	0	0	0	1815100
Q14690	Q14690	1	1	1	Protein RRP5 homolog	PDCD11	sp|Q14690|RRP5_HUMAN Protein RRP5 homolog OS=Homo sapiens OX=9606 GN=PDCD11 PE=1 SV=3	1	1	1	1	0	0	0	1	0	0	0	0	0	1	0	0	0	0	0	1	0	0	0.9	0.9	0.9	208.7	1871	1871	0	59.758	0	0	0	0.9	0	0	0	0	0	0	0	0
Q15020;Q15020-4	Q15020;Q15020-4	1;1	1;1	1;1	Squamous cell carcinoma antigen recognized by T-cells 3	SART3	sp|Q15020|SART3_HUMAN Squamous cell carcinoma antigen recognized by T-cells 3 OS=Homo sapiens OX=9606 GN=SART3 PE=1 SV=1;sp|Q15020-4|SART3_HUMAN Isoform 4 of Squamous cell carcinoma antigen recognized by T-cells 3 OS=Homo sapiens OX=9606 GN=SART3	2	1	1	1	0	0	0	1	1	1	0	0	0	1	1	1	0	0	0	1	1	1	3.3	3.3	3.3	109.93	963	963;927	0	1.7326	0	0	0	3.3	3.3	3.3	11974000	0	0	0	0	4813100
Q15029;Q15029-2;Q15029-3	Q15029;Q15029-2;Q15029-3	4;4;4	4;4;4	4;4;4	116 kDa U5 small nuclear ribonucleoprotein component	EFTUD2	sp|Q15029|U5S1_HUMAN 116 kDa U5 small nuclear ribonucleoprotein component OS=Homo sapiens OX=9606 GN=EFTUD2 PE=1 SV=1;sp|Q15029-2|U5S1_HUMAN Isoform 2 of 116 kDa U5 small nuclear ribonucleoprotein component OS=Homo sapiens OX=9606 GN=EFTUD2;sp|Q15029-3|U5S	3	4	4	4	1	1	1	2	3	2	1	1	1	2	3	2	1	1	1	2	3	2	7.8	7.8	7.8	109.43	972	972;937;962	0	278.11	2.7	2.7	2.7	5.6	5.1	5.6	113630000	2851100	4477100	2480900	29270000	39172000
Q15393;Q15393-3	Q15393;Q15393-3	2;2	2;2	2;2	Splicing factor 3B subunit 3	SF3B3	sp|Q15393|SF3B3_HUMAN Splicing factor 3B subunit 3 OS=Homo sapiens OX=9606 GN=SF3B3 PE=1 SV=4;sp|Q15393-3|SF3B3_HUMAN Isoform 3 of Splicing factor 3B subunit 3 OS=Homo sapiens OX=9606 GN=SF3B3	2	2	2	2	0	0	0	0	2	2	0	0	0	0	2	2	0	0	0	0	2	2	2.7	2.7	2.7	135.58	1217	1217;399	0	146.26	0	0	0	0	2.7	2.7	38808000	0	0	0	0	15805000
Q15427	Q15427	1	1	1	Splicing factor 3B subunit 4	SF3B4	sp|Q15427|SF3B4_HUMAN Splicing factor 3B subunit 4 OS=Homo sapiens OX=9606 GN=SF3B4 PE=1 SV=1	1	1	1	1	0	0	0	0	1	0	0	0	0	0	1	0	0	0	0	0	1	0	9	9	9	44.385	424	424	0	10.01	0	0	0	0	9	0	4694000	0	0	0	0	4694000
Q16540	Q16540	4	4	4	Large ribosomal subunit protein uL23m	MRPL23	sp|Q16540|RM23_HUMAN 39S ribosomal protein L23, mitochondrial OS=Homo sapiens OX=9606 GN=MRPL23 PE=1 SV=1	1	4	4	4	0	0	0	1	4	1	0	0	0	1	4	1	0	0	0	1	4	1	22.9	22.9	22.9	17.781	153	153	0	14.784	0	0	0	12.4	22.9	12.4	75432000	0	0	0	3423800	49132000
Q6FI13;Q16777	Q6FI13;Q16777	10;10	2;2	2;2	Histone H2A type 2-A;Histone H2A type 2-C	H2AC18;H2AC20	sp|Q6FI13|H2A2A_HUMAN Histone H2A type 2-A OS=Homo sapiens OX=9606 GN=H2AC18 PE=1 SV=3;sp|Q16777|H2A2C_HUMAN Histone H2A type 2-C OS=Homo sapiens OX=9606 GN=H2AC20 PE=1 SV=4	2	10	2	2	8	6	7	4	3	4	2	2	1	0	0	0	2	2	1	0	0	0	76.9	29.2	29.2	14.095	130	130;129	0	323.31	73.8	66.9	65.4	35.4	37.7	37.7	829370000	352630000	252000000	224730000	0	0
Q16778;P33778;P23527;P06899;Q6DRA6;Q6DN03	Q16778;P33778;P23527;P06899	17;16;16;15;2;2	2;2;2;2;2;2	1;1;1;1;1;1	Histone H2B type 2-E;Histone H2B type 1-B;Histone H2B type 1-O;Histone H2B type 1-J	H2BC21;H2BC3;H2BC17;H2BC11	sp|Q16778|H2B2E_HUMAN Histone H2B type 2-E OS=Homo sapiens OX=9606 GN=H2BC21 PE=1 SV=3;sp|P33778|H2B1B_HUMAN Histone H2B type 1-B OS=Homo sapiens OX=9606 GN=H2BC3 PE=1 SV=2;sp|P23527|H2B1O_HUMAN Histone H2B type 1-O OS=Homo sapiens OX=9606 GN=H2BC17 PE=1 S	6	17	2	1	16	13	16	11	10	10	2	1	2	1	1	1	1	1	1	1	1	1	83.3	9.5	9.5	13.92	126	126;126;126;126;164;193	0	2.284	83.3	82.5	81	74.6	73.8	83.3	35197000	21011000	3533700	5095800	2307700	1723300
Q49A26;Q49A26-5;Q49A26-2;Q49A26-3	Q49A26;Q49A26-5;Q49A26-2;Q49A26-3	1;1;1;1	1;1;1;1	1;1;1;1	Cytokine-like nuclear factor N-PAC	GLYR1	sp|Q49A26|GLYR1_HUMAN Cytokine-like nuclear factor N-PAC OS=Homo sapiens OX=9606 GN=GLYR1 PE=1 SV=4;sp|Q49A26-5|GLYR1_HUMAN Isoform 5 of Cytokine-like nuclear factor N-PAC OS=Homo sapiens OX=9606 GN=GLYR1;sp|Q49A26-2|GLYR1_HUMAN Isoform 2 of Cytokine-like	4	1	1	1	0	0	0	0	0	1	0	0	0	0	0	1	0	0	0	0	0	1	2.5	2.5	2.5	60.547	553	553;472;536;547	0	6.6329	0	0	0	0	0	2.5	10300000	0	0	0	0	0
Q4G0J3;Q4G0J3-2;Q4G0J3-3	Q4G0J3;Q4G0J3-2;Q4G0J3-3	1;1;1	1;1;1	1;1;1	La-related protein 7	LARP7	sp|Q4G0J3|LARP7_HUMAN La-related protein 7 OS=Homo sapiens OX=9606 GN=LARP7 PE=1 SV=1;sp|Q4G0J3-2|LARP7_HUMAN Isoform 2 of La-related protein 7 OS=Homo sapiens OX=9606 GN=LARP7;sp|Q4G0J3-3|LARP7_HUMAN Isoform 3 of La-related protein 7 OS=Homo sapiens OX=96	3	1	1	1	0	0	0	1	0	0	0	0	0	1	0	0	0	0	0	1	0	0	4.6	4.6	4.6	66.898	582	582;214;589	0	0.23678	0	0	0	4.6	0	0	0	0	0	0	0	0
Q5H9F3;Q5H9F3-4;Q5H9F3-1	Q5H9F3;Q5H9F3-4;Q5H9F3-1	1;1;1	1;1;1	1;1;1	BCL-6 corepressor-like protein 1	BCORL1	sp|Q5H9F3|BCORL_HUMAN BCL-6 corepressor-like protein 1 OS=Homo sapiens OX=9606 GN=BCORL1 PE=1 SV=2;sp|Q5H9F3-4|BCORL_HUMAN Isoform 4 of BCL-6 corepressor-like protein 1 OS=Homo sapiens OX=9606 GN=BCORL1;sp|Q5H9F3-1|BCORL_HUMAN Isoform 1 of BCL-6 corepresso	3	1	1	1	0	0	0	1	0	0	0	0	0	1	0	0	0	0	0	1	0	0	0.6	0.6	0.6	190.56	1785	1785;1655;1711	0	0.19066	0	0	0	0.6	0	0	5999500	0	0	0	5999500	0
Q6BDS2	Q6BDS2	1	1	1	Bridge-like lipid transfer protein family member 3A	BLTP3A	sp|Q6BDS2|BLT3A_HUMAN Bridge-like lipid transfer protein family member 3A OS=Homo sapiens OX=9606 GN=BLTP3A PE=1 SV=1	1	1	1	1	0	1	0	0	0	0	0	1	0	0	0	0	0	1	0	0	0	0	0.7	0.7	0.7	159.48	1440	1440	0.004	0.097053	0	0.7	0	0	0	0	5811900	0	5811900	0	0	0
Q7L2E3;Q7L2E3-2;Q7L2E3-3	Q7L2E3;Q7L2E3-2;Q7L2E3-3	4;4;4	4;4;4	4;4;4	ATP-dependent RNA helicase DHX30	DHX30	sp|Q7L2E3|DHX30_HUMAN ATP-dependent RNA helicase DHX30 OS=Homo sapiens OX=9606 GN=DHX30 PE=1 SV=1;sp|Q7L2E3-2|DHX30_HUMAN Isoform 2 of ATP-dependent RNA helicase DHX30 OS=Homo sapiens OX=9606 GN=DHX30;sp|Q7L2E3-3|DHX30_HUMAN Isoform 3 of ATP-dependent RNA	3	4	4	4	3	1	3	2	4	4	3	1	3	2	4	4	3	1	3	2	4	4	7.1	7.1	7.1	133.94	1194	1194;1222;1155	0	113.19	4.3	1	4.3	3.3	7.1	7.1	497040000	23018000	760570	13421000	74829000	196470000
Q7Z2W9;Q7Z2W9-2	Q7Z2W9;Q7Z2W9-2	1;1	1;1	1;1	Large ribosomal subunit protein bL21m	MRPL21	sp|Q7Z2W9|RM21_HUMAN 39S ribosomal protein L21, mitochondrial OS=Homo sapiens OX=9606 GN=MRPL21 PE=1 SV=2;sp|Q7Z2W9-2|RM21_HUMAN Isoform 2 of 39S ribosomal protein L21, mitochondrial OS=Homo sapiens OX=9606 GN=MRPL21	2	1	1	1	0	0	0	1	1	1	0	0	0	1	1	1	0	0	0	1	1	1	9.8	9.8	9.8	22.814	205	205;120	0	24.519	0	0	0	9.8	9.8	9.8	27384000	0	0	0	0	12279000
Q86TS9;Q86TS9-2;Q86TS9-3	Q86TS9;Q86TS9-2;Q86TS9-3	1;1;1	1;1;1	1;1;1	Large ribosomal subunit protein mL52	MRPL52	sp|Q86TS9|RM52_HUMAN 39S ribosomal protein L52, mitochondrial OS=Homo sapiens OX=9606 GN=MRPL52 PE=1 SV=2;sp|Q86TS9-2|RM52_HUMAN Isoform 2 of 39S ribosomal protein L52, mitochondrial OS=Homo sapiens OX=9606 GN=MRPL52;sp|Q86TS9-3|RM52_HUMAN Isoform 3 of 39S	3	1	1	1	0	0	0	0	1	1	0	0	0	0	1	1	0	0	0	0	1	1	14.6	14.6	14.6	13.664	123	123;64;122	0	30.522	0	0	0	0	14.6	14.6	2678600	0	0	0	0	2678600
Q8IUE6	Q8IUE6	8	1	1	Histone H2A type 2-B	H2AC21	sp|Q8IUE6|H2A2B_HUMAN Histone H2A type 2-B OS=Homo sapiens OX=9606 GN=H2AC21 PE=1 SV=3	1	8	1	1	6	6	7	2	1	3	1	1	1	0	0	1	1	1	1	0	0	1	76.9	28.5	28.5	13.995	130	130	0	2.9337	70	67.7	70	32.3	9.2	37.7	31866000	10045000	5044100	6419600	0	0
Q8IWT0-2	Q8IWT0-2	1	1	1			sp|Q8IWT0-2|ARCH_HUMAN Isoform 2 of Protein archease OS=Homo sapiens OX=9606 GN=ZBTB8OS	1	1	1	1	0	0	0	0	1	0	0	0	0	0	1	0	0	0	0	0	1	0	8.8	8.8	8.8	15.709	136	136	0.0039526	0.051305	0	0	0	0	8.8	0	2876300	0	0	0	0	2876300
Q8IXF0;Q8IXF0-4;Q8IXF0-2;Q8IXF0-3	Q8IXF0;Q8IXF0-4;Q8IXF0-2;Q8IXF0-3	1;1;1;1	1;1;1;1	1;1;1;1	Neuronal PAS domain-containing protein 3	NPAS3	sp|Q8IXF0|NPAS3_HUMAN Neuronal PAS domain-containing protein 3 OS=Homo sapiens OX=9606 GN=NPAS3 PE=2 SV=1;sp|Q8IXF0-4|NPAS3_HUMAN Isoform 4 of Neuronal PAS domain-containing protein 3 OS=Homo sapiens OX=9606 GN=NPAS3;sp|Q8IXF0-2|NPAS3_HUMAN Isoform 2 of Ne	4	1	1	1	0	1	0	0	0	0	0	1	0	0	0	0	0	1	0	0	0	0	0.9	0.9	0.9	100.8	933	933;901;903;920	0	0.1333	0	0.9	0	0	0	0	0	0	0	0	0	0
Q8IY81	Q8IY81	2	2	2	pre-rRNA 2-O-ribose RNA methyltransferase FTSJ3	FTSJ3	sp|Q8IY81|SPB1_HUMAN pre-rRNA 2-O-ribose RNA methyltransferase FTSJ3 OS=Homo sapiens OX=9606 GN=FTSJ3 PE=1 SV=2	1	2	2	2	2	2	2	1	1	2	2	2	2	1	1	2	2	2	2	1	1	2	3.2	3.2	3.2	96.557	847	847	0	121.26	3.2	3.2	3.2	3.1	3.1	3.2	158180000	49720000	36248000	33694000	5657200	8992900
Q8N983;Q8N983-4;Q8N983-3;Q8N983-2;Q8N983-6;Q8N983-7	Q8N983;Q8N983-4;Q8N983-3;Q8N983-2;Q8N983-6;Q8N983-7	1;1;1;1;1;1	1;1;1;1;1;1	1;1;1;1;1;1	Large ribosomal subunit protein mL43	MRPL43	sp|Q8N983|RM43_HUMAN 39S ribosomal protein L43, mitochondrial OS=Homo sapiens OX=9606 GN=MRPL43 PE=1 SV=1;sp|Q8N983-4|RM43_HUMAN Isoform 4 of 39S ribosomal protein L43, mitochondrial OS=Homo sapiens OX=9606 GN=MRPL43;sp|Q8N983-3|RM43_HUMAN Isoform 3 of 39S	6	1	1	1	0	0	0	0	1	1	0	0	0	0	1	1	0	0	0	0	1	1	10.2	10.2	10.2	23.431	215	215;159;164;202;235;261	0	207.12	0	0	0	0	10.2	10.2	27451000	0	0	0	0	12777000
Q8TCU4;Q8TCU4-3;Q8TCU4-2	Q8TCU4;Q8TCU4-3;Q8TCU4-2	1;1;1	1;1;1	1;1;1	Centrosome-associated protein ALMS1	ALMS1	sp|Q8TCU4|ALMS1_HUMAN Centrosome-associated protein ALMS1 OS=Homo sapiens OX=9606 GN=ALMS1 PE=1 SV=4;sp|Q8TCU4-3|ALMS1_HUMAN Isoform 3 of Centrosome-associated protein ALMS1 OS=Homo sapiens OX=9606 GN=ALMS1;sp|Q8TCU4-2|ALMS1_HUMAN Isoform 2 of Centrosome-a	3	1	1	1	0	0	0	0	1	0	0	0	0	0	1	0	0	0	0	0	1	0	0.2	0.2	0.2	461.06	4168	4168;3860;4122	0.0077821	0.0048538	0	0	0	0	0.2	0	1449500	0	0	0	0	1449500
Q8WXX5	Q8WXX5	1	1	1	DnaJ homolog subfamily C member 9	DNAJC9	sp|Q8WXX5|DNJC9_HUMAN DnaJ homolog subfamily C member 9 OS=Homo sapiens OX=9606 GN=DNAJC9 PE=1 SV=1	1	1	1	1	0	0	0	1	1	1	0	0	0	1	1	1	0	0	0	1	1	1	8.8	8.8	8.8	29.909	260	260	0	38.801	0	0	0	8.8	8.8	8.8	27543000	0	0	0	6575900	13316000
Q92522	Q92522	5	5	5	Histone H1.10	H1-10	sp|Q92522|H1X_HUMAN Histone H1.10 OS=Homo sapiens OX=9606 GN=H1-10 PE=1 SV=1	1	5	5	5	4	2	1	0	2	1	4	2	1	0	2	1	4	2	1	0	2	1	19.2	19.2	19.2	22.487	213	213	0	27.229	14.1	13.1	5.2	0	13.1	7.5	14405000	9639700	3689400	0	0	380700
Q92900;Q92900-2	Q92900;Q92900-2	1;1	1;1	1;1	Regulator of nonsense transcripts 1	UPF1	sp|Q92900|RENT1_HUMAN Regulator of nonsense transcripts 1 OS=Homo sapiens OX=9606 GN=UPF1 PE=1 SV=2;sp|Q92900-2|RENT1_HUMAN Isoform 2 of Regulator of nonsense transcripts 1 OS=Homo sapiens OX=9606 GN=UPF1	2	1	1	1	0	0	0	0	1	1	0	0	0	0	1	1	0	0	0	0	1	1	2.4	2.4	2.4	124.34	1129	1129;1118	0	26.837	0	0	0	0	2.4	2.4	16092000	0	0	0	0	8692300
Q93077	Q93077	11	1	0	Histone H2A type 1-C	H2AC6	sp|Q93077|H2A1C_HUMAN Histone H2A type 1-C OS=Homo sapiens OX=9606 GN=H2AC6 PE=1 SV=3	1	11	1	0	8	7	9	4	2	3	1	1	1	0	0	0	0	0	0	0	0	0	77.7	13.8	0	14.105	130	130	0	11.371	70	67.7	70.8	57.7	23.8	23.8	8615400	3933300	2479900	2202100	0	0
Q96AC1;Q96AC1-3	Q96AC1;Q96AC1-3	1;1	1;1	1;1	Fermitin family homolog 2	FERMT2	sp|Q96AC1|FERM2_HUMAN Fermitin family homolog 2 OS=Homo sapiens OX=9606 GN=FERMT2 PE=1 SV=1;sp|Q96AC1-3|FERM2_HUMAN Isoform 3 of Fermitin family homolog 2 OS=Homo sapiens OX=9606 GN=FERMT2	2	1	1	1	0	0	0	0	0	1	0	0	0	0	0	1	0	0	0	0	0	1	3.1	3.1	3.1	77.86	680	680;687	0	0.58976	0	0	0	0	0	3.1	6579500	0	0	0	0	0
Q96C36	Q96C36	1	1	1	Pyrroline-5-carboxylate reductase 2	PYCR2	sp|Q96C36|P5CR2_HUMAN Pyrroline-5-carboxylate reductase 2 OS=Homo sapiens OX=9606 GN=PYCR2 PE=1 SV=1	1	1	1	1	1	1	0	0	0	0	1	1	0	0	0	0	1	1	0	0	0	0	5	5	5	33.637	320	320	0	7.0604	5	5	0	0	0	0	5302500	2976100	2326400	0	0	0
Q96C86	Q96C86	6	6	6	m7GpppX diphosphatase	DCPS	sp|Q96C86|DCPS_HUMAN m7GpppX diphosphatase OS=Homo sapiens OX=9606 GN=DCPS PE=1 SV=2	1	6	6	6	0	0	0	5	6	5	0	0	0	5	6	5	0	0	0	5	6	5	17.2	17.2	17.2	38.608	337	337	0	323.31	0	0	0	14.5	17.2	14.5	2553200000	0	0	0	1.4864e+09	576580000
Q96DV4	Q96DV4	1	1	1	Large ribosomal subunit protein mL38	MRPL38	sp|Q96DV4|RM38_HUMAN 39S ribosomal protein L38, mitochondrial OS=Homo sapiens OX=9606 GN=MRPL38 PE=1 SV=2	1	1	1	1	0	0	0	1	1	0	0	0	0	1	1	0	0	0	0	1	1	0	3.7	3.7	3.7	44.596	380	380	0	2.9018	0	0	0	3.7	3.7	0	4423300	0	0	0	1963200	2460000
Q96EY7;Q96EY7-2	Q96EY7;Q96EY7-2	4;2	4;2	4;2	Small ribosomal subunit protein mS39	PTCD3	sp|Q96EY7|PTCD3_HUMAN Pentatricopeptide repeat domain-containing protein 3, mitochondrial OS=Homo sapiens OX=9606 GN=PTCD3 PE=1 SV=3;sp|Q96EY7-2|PTCD3_HUMAN Isoform 2 of Pentatricopeptide repeat domain-containing protein 3, mitochondrial OS=Homo sapiens OX	2	4	4	4	0	0	0	1	4	3	0	0	0	1	4	3	0	0	0	1	4	3	12	12	12	78.549	689	689;280	0	154.64	0	0	0	5.4	12	11.5	308530000	0	0	0	30107000	144710000
Q96GQ7	Q96GQ7	1	1	1	Probable ATP-dependent RNA helicase DDX27	DDX27	sp|Q96GQ7|DDX27_HUMAN Probable ATP-dependent RNA helicase DDX27 OS=Homo sapiens OX=9606 GN=DDX27 PE=1 SV=2	1	1	1	1	1	0	1	0	0	0	1	0	1	0	0	0	1	0	1	0	0	0	3.9	3.9	3.9	89.834	796	796	0	8.6235	3.9	0	3.9	0	0	0	3433400	2222600	0	1210800	0	0
Q96HI0;Q96HI0-2	Q96HI0;Q96HI0-2	1;1	1;1	1;1	Sentrin-specific protease 5	SENP5	sp|Q96HI0|SENP5_HUMAN Sentrin-specific protease 5 OS=Homo sapiens OX=9606 GN=SENP5 PE=1 SV=3;sp|Q96HI0-2|SENP5_HUMAN Isoform 2 of Sentrin-specific protease 5 OS=Homo sapiens OX=9606 GN=SENP5	2	1	1	1	0	0	0	0	0	1	0	0	0	0	0	1	0	0	0	0	0	1	2.1	2.1	2.1	86.692	755	755;709	0	0.16801	0	0	0	0	0	2.1	55019000	0	0	0	0	0
Q96HS1;Q96HS1-2	Q96HS1;Q96HS1-2	2;2	2;2	2;2	Serine/threonine-protein phosphatase PGAM5, mitochondrial	PGAM5	sp|Q96HS1|PGAM5_HUMAN Serine/threonine-protein phosphatase PGAM5, mitochondrial OS=Homo sapiens OX=9606 GN=PGAM5 PE=1 SV=2;sp|Q96HS1-2|PGAM5_HUMAN Isoform 2 of Serine/threonine-protein phosphatase PGAM5, mitochondrial OS=Homo sapiens OX=9606 GN=PGAM5	2	2	2	2	1	1	0	1	1	2	1	1	0	1	1	2	1	1	0	1	1	2	10.7	10.7	10.7	32.004	289	289;255	0	222.71	10.7	10.7	0	10.7	10.7	10.7	317830000	22115000	63178000	0	59864000	86926000
Q96P31;Q96P31-2;Q96P31-7;Q96P31-3;Q96P31-6	Q96P31;Q96P31-2;Q96P31-7;Q96P31-3;Q96P31-6	1;1;1;1;1	1;1;1;1;1	1;1;1;1;1	Fc receptor-like protein 3	FCRL3	sp|Q96P31|FCRL3_HUMAN Fc receptor-like protein 3 OS=Homo sapiens OX=9606 GN=FCRL3 PE=1 SV=1;sp|Q96P31-2|FCRL3_HUMAN Isoform 2 of Fc receptor-like protein 3 OS=Homo sapiens OX=9606 GN=FCRL3;sp|Q96P31-7|FCRL3_HUMAN Isoform 7 of Fc receptor-like protein 3 OS=	5	1	1	1	0	0	1	0	0	0	0	0	1	0	0	0	0	0	1	0	0	0	1.4	1.4	1.4	80.855	734	734;639;707;740;742	0	0.11327	0	0	1.4	0	0	0	4044800	0	0	4044800	0	0
Q96Q89;Q96Q89-4;Q96Q89-3;Q96Q89-2	Q96Q89;Q96Q89-4;Q96Q89-3;Q96Q89-2	2;2;2;2	2;2;2;2	2;2;2;2	Kinesin-like protein KIF20B	KIF20B	sp|Q96Q89|KI20B_HUMAN Kinesin-like protein KIF20B OS=Homo sapiens OX=9606 GN=KIF20B PE=1 SV=3;sp|Q96Q89-4|KI20B_HUMAN Isoform 4 of Kinesin-like protein KIF20B OS=Homo sapiens OX=9606 GN=KIF20B;sp|Q96Q89-3|KI20B_HUMAN Isoform 3 of Kinesin-like protein KIF20	4	2	2	2	1	1	1	1	1	2	1	1	1	1	1	2	1	1	1	1	1	2	1	1	1	210.63	1820	1820;1722;1780;1853	0	179.03	0.5	0.5	0.5	0.5	0.5	1	198600000	7933700	3196700	3236900	53335000	53193000
Q96QR8	Q96QR8	6	6	3	Transcriptional regulator protein Pur-beta	PURB	sp|Q96QR8|PURB_HUMAN Transcriptional activator protein Pur-beta OS=Homo sapiens OX=9606 GN=PURB PE=1 SV=3	1	6	6	3	0	0	0	3	4	2	0	0	0	3	4	2	0	0	0	1	2	1	17.6	17.6	10.9	33.24	312	312	0	15.984	0	0	0	7.7	15.4	8.3	22031000	0	0	0	2931700	10844000
Q96RQ3	Q96RQ3	1	1	1	Methylcrotonoyl-CoA carboxylase subunit alpha, mitochondrial	MCCC1	sp|Q96RQ3|MCCA_HUMAN Methylcrotonoyl-CoA carboxylase subunit alpha, mitochondrial OS=Homo sapiens OX=9606 GN=MCCC1 PE=1 SV=3	1	1	1	1	0	0	0	0	1	1	0	0	0	0	1	1	0	0	0	0	1	1	3	3	3	80.472	725	725	0	18.682	0	0	0	0	3	3	7617600	0	0	0	0	3334000
Q99623;Q99623-2	Q99623;Q99623-2	3;3	3;3	3;3	Prohibitin-2	PHB2	sp|Q99623|PHB2_HUMAN Prohibitin-2 OS=Homo sapiens OX=9606 GN=PHB2 PE=1 SV=2;sp|Q99623-2|PHB2_HUMAN Isoform 2 of Prohibitin-2 OS=Homo sapiens OX=9606 GN=PHB2	2	3	3	3	1	0	1	0	0	2	1	0	1	0	0	2	1	0	1	0	0	2	26.8	26.8	26.8	33.296	299	299;261	0	101.04	10.4	0	10	0	0	16.4	36704000	4527300	0	4235600	0	0
Q99757	Q99757	1	1	1	Thioredoxin, mitochondrial	TXN2	sp|Q99757|THIOM_HUMAN Thioredoxin, mitochondrial OS=Homo sapiens OX=9606 GN=TXN2 PE=1 SV=2	1	1	1	1	0	1	0	0	0	0	0	1	0	0	0	0	0	1	0	0	0	0	6.6	6.6	6.6	18.383	166	166	0.0040161	0.10691	0	6.6	0	0	0	0	2215400	0	2215400	0	0	0
Q99879	Q99879	18	1	1	Histone H2B type 1-M	H2BC14	sp|Q99879|H2B1M_HUMAN Histone H2B type 1-M OS=Homo sapiens OX=9606 GN=H2BC14 PE=1 SV=3	1	18	1	1	16	15	16	12	10	10	0	1	1	0	0	0	0	1	1	0	0	0	83.3	8.7	8.7	13.989	126	126	0	0.21001	74.6	82.5	81	74.6	65.1	74.6	2329500	0	2329500	0	0	0
Q99880	Q99880	17	2	0	Histone H2B type 1-L	H2BC13	sp|Q99880|H2B1L_HUMAN Histone H2B type 1-L OS=Homo sapiens OX=9606 GN=H2BC13 PE=1 SV=3	1	17	2	0	15	13	14	12	9	10	1	1	1	2	1	2	0	0	0	0	0	0	74.6	22.2	0	13.952	126	126	0	323.31	74.6	73.8	72.2	74.6	65.1	74.6	1.4625e+09	30417000	46834000	50106000	582210000	298950000
Q9BQ67	Q9BQ67	1	1	1	Glutamate-rich WD repeat-containing protein 1	GRWD1	sp|Q9BQ67|GRWD1_HUMAN Glutamate-rich WD repeat-containing protein 1 OS=Homo sapiens OX=9606 GN=GRWD1 PE=1 SV=1	1	1	1	1	0	0	0	0	0	1	0	0	0	0	0	1	0	0	0	0	0	1	6.7	6.7	6.7	49.419	446	446	0	4.3969	0	0	0	0	0	6.7	4040500	0	0	0	0	0
Q9BRJ2	Q9BRJ2	2	2	2	Large ribosomal subunit protein mL45	MRPL45	sp|Q9BRJ2|RM45_HUMAN 39S ribosomal protein L45, mitochondrial OS=Homo sapiens OX=9606 GN=MRPL45 PE=1 SV=2	1	2	2	2	0	0	0	0	1	2	0	0	0	0	1	2	0	0	0	0	1	2	9.8	9.8	9.8	35.351	306	306	0	3.0091	0	0	0	0	6.5	9.8	10743000	0	0	0	0	3494900
Q9BUJ2;Q9BUJ2-3;Q9BUJ2-4;Q9BUJ2-2	Q9BUJ2;Q9BUJ2-3;Q9BUJ2-4;Q9BUJ2-2	2;2;2;2	2;2;2;2	2;2;2;2	Heterogeneous nuclear ribonucleoprotein U-like protein 1	HNRNPUL1	sp|Q9BUJ2|HNRL1_HUMAN Heterogeneous nuclear ribonucleoprotein U-like protein 1 OS=Homo sapiens OX=9606 GN=HNRNPUL1 PE=1 SV=2;sp|Q9BUJ2-3|HNRL1_HUMAN Isoform 3 of Heterogeneous nuclear ribonucleoprotein U-like protein 1 OS=Homo sapiens OX=9606 GN=HNRNPUL1;s	4	2	2	2	1	1	1	1	2	1	1	1	1	1	2	1	1	1	1	1	2	1	2.5	2.5	2.5	95.737	856	856;752;756;804	0	29.391	2.2	2.2	2.2	2.2	2.5	2.2	54716000	16041000	8397700	4923800	7286300	12936000
Q9BV97	Q9BV97	1	1	1	Zinc finger protein 747	ZNF747	sp|Q9BV97|ZN747_HUMAN Zinc finger protein 747 OS=Homo sapiens OX=9606 GN=ZNF747 PE=1 SV=2	1	1	1	1	0	1	0	1	0	0	0	1	0	1	0	0	0	1	0	1	0	0	2.7	2.7	2.7	36.399	330	330	0	0.41286	0	2.7	0	2.7	0	0	0	0	0	0	0	0
Q9BVP2;Q9BVP2-2	Q9BVP2;Q9BVP2-2	1;1	1;1	1;1	Guanine nucleotide-binding protein-like 3	GNL3	sp|Q9BVP2|GNL3_HUMAN Guanine nucleotide-binding protein-like 3 OS=Homo sapiens OX=9606 GN=GNL3 PE=1 SV=2;sp|Q9BVP2-2|GNL3_HUMAN Isoform 2 of Guanine nucleotide-binding protein-like 3 OS=Homo sapiens OX=9606 GN=GNL3	2	1	1	1	1	1	1	1	1	1	1	1	1	1	1	1	1	1	1	1	1	1	3.8	3.8	3.8	61.992	549	549;537	0	24.233	3.8	3.8	3.8	3.8	3.8	3.8	282610000	65689000	57197000	46174000	36479000	37154000
Q9BXS5;Q9BXS5-2	Q9BXS5;Q9BXS5-2	1;1	1;1	1;1	AP-1 complex subunit mu-1	AP1M1	sp|Q9BXS5|AP1M1_HUMAN AP-1 complex subunit mu-1 OS=Homo sapiens OX=9606 GN=AP1M1 PE=1 SV=3;sp|Q9BXS5-2|AP1M1_HUMAN Isoform 2 of AP-1 complex subunit mu-1 OS=Homo sapiens OX=9606 GN=AP1M1	2	1	1	1	0	0	1	0	0	0	0	0	1	0	0	0	0	0	1	0	0	0	8.7	8.7	8.7	48.586	423	423;435	0	2.3312	0	0	8.7	0	0	0	1699200	0	0	1699200	0	0
Q9BYD1	Q9BYD1	1	1	1	Large ribosomal subunit protein uL13m	MRPL13	sp|Q9BYD1|RM13_HUMAN 39S ribosomal protein L13, mitochondrial OS=Homo sapiens OX=9606 GN=MRPL13 PE=1 SV=1	1	1	1	1	0	0	0	1	1	0	0	0	0	1	1	0	0	0	0	1	1	0	16.9	16.9	16.9	20.692	178	178	0	67.902	0	0	0	16.9	16.9	0	54985000	0	0	0	25149000	29836000
Q9BYD6	Q9BYD6	1	1	1	Large ribosomal subunit protein uL1m	MRPL1	sp|Q9BYD6|RM01_HUMAN 39S ribosomal protein L1, mitochondrial OS=Homo sapiens OX=9606 GN=MRPL1 PE=1 SV=2	1	1	1	1	0	0	0	0	0	1	0	0	0	0	0	1	0	0	0	0	0	1	4.6	4.6	4.6	36.908	325	325	0	0.23319	0	0	0	0	0	4.6	1825400	0	0	0	0	0
Q9BYN8	Q9BYN8	1	1	1	Small ribosomal subunit protein mS26	MRPS26	sp|Q9BYN8|RT26_HUMAN 28S ribosomal protein S26, mitochondrial OS=Homo sapiens OX=9606 GN=MRPS26 PE=1 SV=1	1	1	1	1	0	0	0	0	1	1	0	0	0	0	1	1	0	0	0	0	1	1	10.2	10.2	10.2	24.211	205	205	0	46.692	0	0	0	0	10.2	10.2	22256000	0	0	0	0	10665000
Q9BZE1	Q9BZE1	1	1	1	Large ribosomal subunit protein mL37	MRPL37	sp|Q9BZE1|RM37_HUMAN 39S ribosomal protein L37, mitochondrial OS=Homo sapiens OX=9606 GN=MRPL37 PE=1 SV=2	1	1	1	1	0	0	0	1	1	1	0	0	0	1	1	1	0	0	0	1	1	1	3.3	3.3	3.3	48.117	423	423	0	24.607	0	0	0	3.3	3.3	3.3	169750000	0	0	0	28202000	72593000
Q9H1C3	Q9H1C3	1	1	1	Glycosyltransferase 8 domain-containing protein 2	GLT8D2	sp|Q9H1C3|GL8D2_HUMAN Glycosyltransferase 8 domain-containing protein 2 OS=Homo sapiens OX=9606 GN=GLT8D2 PE=2 SV=1	1	1	1	1	0	0	0	1	0	0	0	0	0	1	0	0	0	0	0	1	0	0	2.9	2.9	2.9	40.026	349	349	0	0.15076	0	0	0	2.9	0	0	1948100	0	0	0	1948100	0
Q9H7E9;Q9H7E9-2	Q9H7E9;Q9H7E9-2	1;1	1;1	1;1	UPF0488 protein C8orf33	C8orf33	sp|Q9H7E9|CH033_HUMAN UPF0488 protein C8orf33 OS=Homo sapiens OX=9606 GN=C8orf33 PE=1 SV=1;sp|Q9H7E9-2|CH033_HUMAN Isoform 2 of UPF0488 protein C8orf33 OS=Homo sapiens OX=9606 GN=C8orf33	2	1	1	1	1	0	0	0	0	0	1	0	0	0	0	0	1	0	0	0	0	0	6.6	6.6	6.6	24.992	229	229;242	0	4.2006	6.6	0	0	0	0	0	1628700	1628700	0	0	0	0
Q9HCC0;Q9HCC0-2	Q9HCC0;Q9HCC0-2	5;5	5;5	5;5	Methylcrotonoyl-CoA carboxylase beta chain, mitochondrial	MCCC2	sp|Q9HCC0|MCCB_HUMAN Methylcrotonoyl-CoA carboxylase beta chain, mitochondrial OS=Homo sapiens OX=9606 GN=MCCC2 PE=1 SV=1;sp|Q9HCC0-2|MCCB_HUMAN Isoform 2 of Methylcrotonoyl-CoA carboxylase beta chain, mitochondrial OS=Homo sapiens OX=9606 GN=MCCC2	2	5	5	5	0	0	0	1	5	2	0	0	0	1	5	2	0	0	0	1	5	2	19.4	19.4	19.4	61.332	563	563;525	0	323.31	0	0	0	5.3	19.4	8.9	482340000	0	0	0	116710000	230660000
Q9HD33;Q9HD33-3;Q9HD33-2	Q9HD33;Q9HD33-3;Q9HD33-2	1;1;1	1;1;1	1;1;1	Large ribosomal subunit protein uL29m	MRPL47	sp|Q9HD33|RM47_HUMAN 39S ribosomal protein L47, mitochondrial OS=Homo sapiens OX=9606 GN=MRPL47 PE=1 SV=2;sp|Q9HD33-3|RM47_HUMAN Isoform 3 of 39S ribosomal protein L47, mitochondrial OS=Homo sapiens OX=9606 GN=MRPL47;sp|Q9HD33-2|RM47_HUMAN Isoform 2 of 39S	3	1	1	1	0	0	0	0	0	1	0	0	0	0	0	1	0	0	0	0	0	1	4.8	4.8	4.8	29.45	250	250;140;230	0	0.60483	0	0	0	0	0	4.8	1707300	0	0	0	0	0
Q9NRR5;Q9UHD9;Q9UMX0;Q9UMX0-3;Q9UMX0-2	Q9NRR5;Q9UHD9;Q9UMX0;Q9UMX0-3;Q9UMX0-2	1;1;1;1;1	1;1;1;1;1	1;1;1;1;1	Ubiquilin-4;Ubiquilin-2;Ubiquilin-1	UBQLN4;UBQLN2;UBQLN1	sp|Q9NRR5|UBQL4_HUMAN Ubiquilin-4 OS=Homo sapiens OX=9606 GN=UBQLN4 PE=1 SV=2;sp|Q9UHD9|UBQL2_HUMAN Ubiquilin-2 OS=Homo sapiens OX=9606 GN=UBQLN2 PE=1 SV=2;sp|Q9UMX0|UBQL1_HUMAN Ubiquilin-1 OS=Homo sapiens OX=9606 GN=UBQLN1 PE=1 SV=2;sp|Q9UMX0-3|UBQL1_HUMA	5	1	1	1	1	1	1	0	0	0	1	1	1	0	0	0	1	1	1	0	0	0	3.3	3.3	3.3	63.852	601	601;624;589;412;561	0	262.08	3.3	3.3	3.3	0	0	0	154520000	85453000	38847000	30218000	0	0
Q9NUQ3	Q9NUQ3	1	1	1	Gamma-taxilin	TXLNG	sp|Q9NUQ3|TXLNG_HUMAN Gamma-taxilin OS=Homo sapiens OX=9606 GN=TXLNG PE=1 SV=2	1	1	1	1	0	1	0	1	1	0	0	1	0	1	1	0	0	1	0	1	1	0	1.7	1.7	1.7	60.585	528	528	0	2.6147	0	1.7	0	1.7	1.7	0	1727800	0	0	0	1727800	0
Q9NW13	Q9NW13	1	1	1	RNA-binding protein 28	RBM28	sp|Q9NW13|RBM28_HUMAN RNA-binding protein 28 OS=Homo sapiens OX=9606 GN=RBM28 PE=1 SV=3	1	1	1	1	0	0	0	0	0	1	0	0	0	0	0	1	0	0	0	0	0	1	2	2	2	85.737	759	759	0	4.667	0	0	0	0	0	2	0	0	0	0	0	0
Q9P015	Q9P015	2	2	2	Large ribosomal subunit protein uL15m	MRPL15	sp|Q9P015|RM15_HUMAN 39S ribosomal protein L15, mitochondrial OS=Homo sapiens OX=9606 GN=MRPL15 PE=1 SV=1	1	2	2	2	0	0	0	2	2	1	0	0	0	2	2	1	0	0	0	2	2	1	11.8	11.8	11.8	33.419	296	296	0	88.673	0	0	0	11.8	11.8	5.7	44613000	0	0	0	12161000	24682000
Q9P0M6	Q9P0M6	1	1	1	Core histone macro-H2A.2	MACROH2A2	sp|Q9P0M6|H2AW_HUMAN Core histone macro-H2A.2 OS=Homo sapiens OX=9606 GN=MACROH2A2 PE=1 SV=3	1	1	1	1	0	0	0	1	0	0	0	0	0	1	0	0	0	0	0	1	0	0	7.8	7.8	7.8	40.058	372	372	0	19.836	0	0	0	7.8	0	0	4494100	0	0	0	4494100	0
Q9P2F6;Q9P2F6-4;Q9P2F6-2;Q9P2F6-3	Q9P2F6;Q9P2F6-4;Q9P2F6-2;Q9P2F6-3	1;1;1;1	1;1;1;1	1;1;1;1	Rho GTPase-activating protein 20	ARHGAP20	sp|Q9P2F6|RHG20_HUMAN Rho GTPase-activating protein 20 OS=Homo sapiens OX=9606 GN=ARHGAP20 PE=1 SV=2;sp|Q9P2F6-4|RHG20_HUMAN Isoform 4 of Rho GTPase-activating protein 20 OS=Homo sapiens OX=9606 GN=ARHGAP20;sp|Q9P2F6-2|RHG20_HUMAN Isoform 2 of Rho GTPase-a	4	1	1	1	1	1	0	0	0	0	1	1	0	0	0	0	1	1	0	0	0	0	1.3	1.3	1.3	132.61	1191	1191;1155;1165;1168	0	0.89926	1.3	1.3	0	0	0	0	13500000	6659100	6841100	0	0	0
Q9UBX3;Q9UBX3-2	Q9UBX3;Q9UBX3-2	1;1	1;1	1;1	Mitochondrial dicarboxylate carrier	SLC25A10	sp|Q9UBX3|DIC_HUMAN Mitochondrial dicarboxylate carrier OS=Homo sapiens OX=9606 GN=SLC25A10 PE=1 SV=2;sp|Q9UBX3-2|DIC_HUMAN Isoform 2 of Mitochondrial dicarboxylate carrier OS=Homo sapiens OX=9606 GN=SLC25A10	2	1	1	1	0	0	0	0	1	1	0	0	0	0	1	1	0	0	0	0	1	1	8.4	8.4	8.4	31.282	287	287;296	0	47.31	0	0	0	0	8.4	8.4	12939000	0	0	0	0	10288000
Q9UJS0;Q9UJS0-2	Q9UJS0;Q9UJS0-2	2;2	2;2	2;2	Electrogenic aspartate/glutamate antiporter SLC25A13, mitochondrial	SLC25A13	sp|Q9UJS0|S2513_HUMAN Electrogenic aspartate/glutamate antiporter SLC25A13, mitochondrial OS=Homo sapiens OX=9606 GN=SLC25A13 PE=1 SV=2;sp|Q9UJS0-2|S2513_HUMAN Isoform 2 of Electrogenic aspartate/glutamate antiporter SLC25A13, mitochondrial OS=Homo sapiens	2	2	2	2	0	0	0	0	2	1	0	0	0	0	2	1	0	0	0	0	2	1	6.2	6.2	6.2	74.175	675	675;676	0	26.213	0	0	0	0	6.2	3	20636000	0	0	0	0	12491000
Q9UMS4	Q9UMS4	1	1	1	Pre-mRNA-processing factor 19	PRPF19	sp|Q9UMS4|PRP19_HUMAN Pre-mRNA-processing factor 19 OS=Homo sapiens OX=9606 GN=PRPF19 PE=1 SV=1	1	1	1	1	0	0	0	0	1	0	0	0	0	0	1	0	0	0	0	0	1	0	7.1	7.1	7.1	55.18	504	504	0	3.1312	0	0	0	0	7.1	0	4342800	0	0	0	0	4342800
Q9UPY3;Q9UPY3-2	Q9UPY3;Q9UPY3-2	1;1	1;1	1;1	Endoribonuclease Dicer	DICER1	sp|Q9UPY3|DICER_HUMAN Endoribonuclease Dicer OS=Homo sapiens OX=9606 GN=DICER1 PE=1 SV=3;sp|Q9UPY3-2|DICER_HUMAN Isoform 2 of Endoribonuclease Dicer OS=Homo sapiens OX=9606 GN=DICER1	2	1	1	1	0	0	0	0	1	1	0	0	0	0	1	1	0	0	0	0	1	1	0.8	0.8	0.8	218.68	1922	1922;1829	0	10.533	0	0	0	0	0.8	0.8	3835900	0	0	0	0	0
Q9UQ80;Q9UQ80-2	Q9UQ80;Q9UQ80-2	1;1	1;1	1;1	Proliferation-associated protein 2G4	PA2G4	sp|Q9UQ80|PA2G4_HUMAN Proliferation-associated protein 2G4 OS=Homo sapiens OX=9606 GN=PA2G4 PE=1 SV=3;sp|Q9UQ80-2|PA2G4_HUMAN Isoform 2 of Proliferation-associated protein 2G4 OS=Homo sapiens OX=9606 GN=PA2G4	2	1	1	1	0	0	0	1	0	0	0	0	0	1	0	0	0	0	0	1	0	0	5.3	5.3	5.3	43.786	394	394;340	0	18.19	0	0	0	5.3	0	0	5028900	0	0	0	5028900	0
Q9Y2Q9	Q9Y2Q9	2	2	2	Small ribosomal subunit protein bS1m	MRPS28	sp|Q9Y2Q9|RT28_HUMAN 28S ribosomal protein S28, mitochondrial OS=Homo sapiens OX=9606 GN=MRPS28 PE=1 SV=1	1	2	2	2	0	0	0	0	1	2	0	0	0	0	1	2	0	0	0	0	1	2	14.4	14.4	14.4	20.843	187	187	0	60.546	0	0	0	0	14.4	14.4	15855000	0	0	0	0	4719100
Q9Y2W1	Q9Y2W1	1	1	1	Thyroid hormone receptor-associated protein 3	THRAP3	sp|Q9Y2W1|TR150_HUMAN Thyroid hormone receptor-associated protein 3 OS=Homo sapiens OX=9606 GN=THRAP3 PE=1 SV=2	1	1	1	1	0	0	0	1	0	0	0	0	0	1	0	0	0	0	0	1	0	0	0.9	0.9	0.9	108.66	955	955	0.007874	0.019824	0	0	0	0.9	0	0	1076700	0	0	0	1076700	0
Q9Y399	Q9Y399	1	1	1	Small ribosomal subunit protein uS2m	MRPS2	sp|Q9Y399|RT02_HUMAN 28S ribosomal protein S2, mitochondrial OS=Homo sapiens OX=9606 GN=MRPS2 PE=1 SV=1	1	1	1	1	0	0	0	0	1	1	0	0	0	0	1	1	0	0	0	0	1	1	11.5	11.5	11.5	33.249	296	296	0	244.23	0	0	0	0	11.5	11.5	113320000	0	0	0	0	46465000
Q9Y3B4	Q9Y3B4	1	1	1	Splicing factor 3B subunit 6	SF3B6	sp|Q9Y3B4|SF3B6_HUMAN Splicing factor 3B subunit 6 OS=Homo sapiens OX=9606 GN=SF3B6 PE=1 SV=1	1	1	1	1	0	0	0	0	0	1	0	0	0	0	0	1	0	0	0	0	0	1	17.6	17.6	17.6	14.585	125	125	0	5.6434	0	0	0	0	0	17.6	3675200	0	0	0	0	0
Q9Y3D3	Q9Y3D3	1	1	1	Small ribosomal subunit protein bS16m	MRPS16	sp|Q9Y3D3|RT16_HUMAN 28S ribosomal protein S16, mitochondrial OS=Homo sapiens OX=9606 GN=MRPS16 PE=1 SV=1	1	1	1	1	0	0	0	0	1	1	0	0	0	0	1	1	0	0	0	0	1	1	16.1	16.1	16.1	15.345	137	137	0	21.659	0	0	0	0	16.1	16.1	14437000	0	0	0	0	6717700
Q9Y3U8	Q9Y3U8	4	4	4	Large ribosomal subunit protein eL36	RPL36	sp|Q9Y3U8|RL36_HUMAN 60S ribosomal protein L36 OS=Homo sapiens OX=9606 GN=RPL36 PE=1 SV=3	1	4	4	4	4	0	0	0	1	0	4	0	0	0	1	0	4	0	0	0	1	0	42.9	42.9	42.9	12.254	105	105	0	4.4893	42.9	0	0	0	12.4	0	16954000	14183000	0	0	0	2770700
Q9Y676	Q9Y676	1	1	1	Small ribosomal subunit protein mS40	MRPS18B	sp|Q9Y676|RT18B_HUMAN 28S ribosomal protein S18b, mitochondrial OS=Homo sapiens OX=9606 GN=MRPS18B PE=1 SV=1	1	1	1	1	0	0	0	1	1	1	0	0	0	1	1	1	0	0	0	1	1	1	9.3	9.3	9.3	29.395	258	258	0	18.994	0	0	0	9.3	9.3	9.3	46140000	0	0	0	7398500	20355000
REV__P41229-4;REV__P41229-3;REV__P41229-2;REV__P41229-5;REV__P41229	REV__P41229-4;REV__P41229-3;REV__P41229-2;REV__P41229-5;REV__P41229	1;1;1;1;1	1;1;1;1;1	1;1;1;1;1			sp|P41229-4|KDM5C_HUMAN Isoform 4 of Lysine-specific demethylase 5C OS=Homo sapiens OX=9606 GN=KDM5C;sp|P41229-3|KDM5C_HUMAN Isoform 3 of Lysine-specific demethylase 5C OS=Homo sapiens OX=9606 GN=KDM5C;sp|P41229-2|KDM5C_HUMAN Isoform 2 of Lysine-specific d	5	1	1	1	0	0	0	1	0	0	0	0	0	1	0	0	0	0	0	1	0	0	0	0	0	155.12	1379	1379;1516;1557;1559;1560	0.0040323	0.10842	0	0	0	0	0	0	12496000	0	0	0	12496000	0
REV__Q7Z745-2;REV__Q7Z745	REV__Q7Z745-2;REV__Q7Z745	1;1	1;1	1;1			sp|Q7Z745-2|MRO2B_HUMAN Isoform 2 of Maestro heat-like repeat-containing protein family member 2B OS=Homo sapiens OX=9606 GN=MROH2B;sp|Q7Z745|MRO2B_HUMAN Maestro heat-like repeat-containing protein family member 2B OS=Homo sapiens OX=9606 GN=MROH2B PE=2 SV	2	1	1	1	0	0	0	1	0	0	0	0	0	1	0	0	0	0	0	1	0	0	0	0	0	146.44	1289	1289;1585	0.0079051	0.033928	0	0	0	0	0	0	4121200	0	0	0	4121200	0
[truncated: 30 more columns]

## Sheet: 99CGG vs 23CGG STATS
Statistical Analysis in Perseus software: Proteins binding to FMR1-99CGG RNA and 23CGG RNA. Significantly enriched proteins are listed in bold.
Protein.IDs	Majority.protein.IDs	Protein.names	Gene.names	ANOVA Significant	minusLOG(P-value)	Difference	Peptides	Razor...unique.peptides	Unique.peptides	Sequence.coverage....	Unique...razor.sequence.coverage....	Unique.sequence.coverage....	Mol..weight..kDa.	Intensity	MS.MS.count	-Log ANOVA p value	23CGG.1	23CGG.2	23CGG.3	99CGG.1	99CGG.2	99CGG.3
O15240	O15240	Neurosecretory protein VGF;Neuroendocrine regulatory peptide-1;Neuroendocrine regulatory peptide-2;VGF-derived peptide TLQP-21;VGF-derived peptide TLQP-62;Antimicrobial peptide VGF[554-577]	VGF	+	3.56622	-6.67643	3	3	3	8.1	8.1	8.1	67.257	62486000	3	3.56622	16.8861	17.3722	18.4946	24.5682	23.6964	24.5176
O75533	O75533	Splicing factor 3B subunit 1	SF3B1	+	2.28668	-7.60788	1	1	1	1.4	1.4	1.4	145.83	66110000	7	2.28668	19.2759	14.6681	16.2883	23.9317	24.3441	24.7802
O75607	O75607	Nucleoplasmin-3	NPM3	+	2.41528	3.88059	1	1	1	9	9	9	19.343	13107000	1	2.41528	22.7874	21.8031	21.0745	18.0897	17.2569	18.6767
O76021	O76021	Ribosomal L1 domain-containing protein 1	RSL1D1	+	1.3471	-5.8173	2	2	2	3.1	3.1	3.1	54.972	49311000	7	1.3471	21.2631	17.9439	14.5174	22.6614	24.1844	24.3305
P01008	P01008	Antithrombin-III	SERPINC1	+	1.41128	-5.01364	1	1	1	5	5	5	52.602	36389000	5	1.41128	20.6861	16.1628	16.963	24.7088	22.3378	21.8062
P01009;P01009-3;P01009-2	P01009;P01009-3;P01009-2	Alpha-1-antitrypsin;Short peptide from AAT	SERPINA1	+	1.47108	-7.48449	4	4	4	16.5	16.5	16.5	46.736	122810000	25	1.47108	19.898	13.0274	18.8761	26.1683	25.2505	22.8362
P02753	P02753	Retinol-binding protein 4;Plasma retinol-binding protein(1-182);Plasma retinol-binding protein(1-181);Plasma retinol-binding protein(1-179);Plasma retinol-binding protein(1-176)	RBP4	+	2.26071	-5.34104	1	1	1	14.4	14.4	14.4	23.01	50490000	3	2.26071	19.1394	16.7812	20.0382	24.1999	24.0103	23.7718
P02760	P02760	Protein AMBP;Alpha-1-microglobulin;Inter-alpha-trypsin inhibitor light chain;Trypstatin	AMBP	+	3.09756	-7.29414	1	1	1	6.5	6.5	6.5	38.999	110230000	9	3.09756	18.2192	16.5519	17.9136	26.0535	24.4828	24.0307
P05165;P05165-3;P05165-2	P05165;P05165-3;P05165-2	Propionyl-CoA carboxylase alpha chain, mitochondrial	PCCA	+	2.02771	-6.15609	5	5	5	8.8	8.8	8.8	80.058	112630000	10	2.02771	17.8948	19.7685	17.536	22.3346	25.4861	25.8468
P05166;P05166-2	P05166;P05166-2	Propionyl-CoA carboxylase beta chain, mitochondrial	PCCB	+	4.27298	-8.27915	5	5	5	26	26	26	58.215	520800000	21	4.27298	18.7347	19.8893	18.5786	27.018	27.3509	27.6711
P05388;Q8NHW5;P05388-2	P05388;Q8NHW5;P05388-2	Large ribosomal subunit protein uL10;Putative ribosomal protein uL10-like	RPLP0;RPLP0P6	+	1.34688	-5.86574	4	4	4	19.6	19.6	19.6	34.273	53825000	8	1.34688	21.4235	15.0004	16.9215	25.0231	22.5696	23.3499
P08708	P08708	Small ribosomal subunit protein eS17	RPS17	+	1.43065	3.24185	3	3	3	21.5	21.5	21.5	15.55	12685000	11	1.43065	22.7783	20.4224	21.8002	19.6394	18.7274	16.9087
P0C0S8;Q99878;Q9BTM1;Q96KK5;Q9BTM1-2	P0C0S8;Q99878;Q9BTM1;Q96KK5;Q9BTM1-2	Histone H2A type 1;Histone H2A type 1-J;Histone H2A.J;Histone H2A type 1-H	H2AC11;H2AC14;H2AJ;H2AC12	+	2.20895	3.65009	11	11	0	77.7	77.7	0	14.091	2886400000	52	2.20895	29.1909	29.7672	30.0492	27.1994	24.983	25.8747
P11182	P11182	Lipoamide acyltransferase component of branched-chain alpha-keto acid dehydrogenase complex, mitochondrial	DBT	+	4.52748	-7.77523	3	3	3	8.1	8.1	8.1	53.486	373040000	8	4.52748	19.6419	18.4245	19.2645	26.835	27.0377	26.7839
P13010	P13010	X-ray repair cross-complementing protein 5	XRCC5	+	1.62399	-6.16013	2	2	2	6.6	6.6	6.6	82.704	69124000	6	1.62399	20.3778	14.8743	19.3459	23.5834	24.6192	24.8757
P18077	P18077	Large ribosomal subunit protein eL33	RPL35A	+	1.57538	2.22252	6	6	6	57.3	57.3	57.3	12.538	12076000	8	1.57538	22.8121	21.4869	20.7575	19.2286	19.9475	19.213
P18124	P18124	Large ribosomal subunit protein uL30	RPL7	+	1.69291	-1.84103	16	16	16	52.8	52.8	52.8	29.225	1842800000	67	1.69291	27.8612	26.2416	26.7553	28.5969	28.764	29.0203
P19338	P19338	Nucleolin	NCL	+	1.68189	-1.82945	21	21	21	35.4	35.4	35.4	76.613	4762500000	105	1.68189	29.2229	28.0517	27.7005	29.8044	30.2569	30.4022
P21333;P21333-2	P21333;P21333-2	Filamin-A	FLNA	+	3.45176	-2.68766	1	1	1	0.9	0.9	0.9	280.74	9099700	4	3.45176	18.4668	18.934	19.0859	21.8134	21.3906	21.3458
P22087	P22087	rRNA 2-O-methyltransferase fibrillarin	FBL	+	1.75344	-6.56256	1	1	1	10.3	10.3	10.3	33.784	40553000	8	1.75344	19.7945	17.1697	14.12	22.8339	23.7961	24.1419
P35268	P35268	Large ribosomal subunit protein eL22	RPL22	+	1.62137	2.04325	7	7	7	53.9	53.9	53.9	14.787	1051800000	37	1.62137	28.587	27.5552	27.8224	24.9741	26.375	26.4858
P49207	P49207	Large ribosomal subunit protein eL34	RPL34	+	1.59048	2.03424	8	8	8	45.3	45.3	45.3	13.293	51754000	24	1.59048	24.6194	23.042	22.9623	21.1074	21.9072	21.5063
P51398;P51398-2;P51398-3	P51398;P51398-2;P51398-3	Small ribosomal subunit protein mS29	DAP3	+	2.27385	-3.91324	1	1	1	5.8	5.8	5.8	45.566	18467000	6	2.27385	19.8243	17.721	18.1641	22.1446	22.2022	23.1022
P52272;P52272-2	P52272;P52272-2	Heterogeneous nuclear ribonucleoprotein M	HNRNPM	+	1.36672	-3.63408	12	12	12	20.4	20.4	20.4	77.515	582850000	37	1.36672	24.9697	21.4237	24.2178	25.9428	27.7163	27.8544
P52597	P52597	Heterogeneous nuclear ribonucleoprotein F;Heterogeneous nuclear ribonucleoprotein F, N-terminally processed	HNRNPF	+	1.45892	-1.3113	10	10	10	41.9	41.9	41.9	45.671	141350000	23	1.45892	24.1571	23.3969	23.3287	24.3096	25.1356	25.3714
P61247	P61247	Small ribosomal subunit protein eS1	RPS3A	+	2.1452	4.19	17	17	17	59.5	59.5	59.5	29.945	161570000	49	2.1452	26.6067	24.8265	24.4024	21.0505	21.9348	20.2803
P61353	P61353	Large ribosomal subunit protein eL27	RPL27	+	1.48399	3.24568	5	5	5	42.6	42.6	42.6	15.798	24147000	11	1.48399	23.8747	21.159	22.2589	18.8293	20.4213	18.305
P62244	P62244	Small ribosomal subunit protein uS8	RPS15A	+	1.36891	1.17613	2	2	2	20.8	20.8	20.8	14.839	5792600	4	1.36891	21.0296	21.2414	20.1616	19.9411	19.7736	19.1895
P62263	P62263	Small ribosomal subunit protein uS11	RPS14	+	1.44483	3.47473	2	2	2	17.9	17.9	17.9	16.273	7033900	3	1.44483	21.9828	20.9644	19.6855	17.1227	19.0802	16.0056
P62805	P62805	Histone H4	H4C1	+	1.37853	1.34098	15	15	15	71.8	71.8	71.8	11.367	745010000	76	1.37853	28.1538	26.7862	26.976	25.7361	26.253	25.9039
P62807;O60814;P57053	P62807;O60814;P57053	Histone H2B type 1-C/E/F/G/I;Histone H2B type 1-K;Histone H2B type F-S	H2BC4;H2BC12;H2BC12L	+	1.86034	-1.11343	18	18	0	83.3	83.3	0	13.906	28247000000	126	1.86034	31.3959	31.7562	31.1842	32.1472	32.7959	32.7335
P62841	P62841	Small ribosomal subunit protein uS19	RPS15	+	2.55972	-1.69956	6	6	6	53.1	53.1	53.1	17.04	503520000	26	2.55972	25.4093	25.0678	25.1411	26.4331	27.1523	27.1315
P62847;P62847-2;P62847-3;P62847-4	P62847;P62847-2;P62847-3;P62847-4	Small ribosomal subunit protein eS24	RPS24	+	1.53495	-2.94887	4	4	4	25.6	25.6	25.6	15.423	372350000	18	1.53495	24.7034	23.253	22.6212	25.2011	27.1064	27.1166
P62888	P62888	Large ribosomal subunit protein eL30	RPL30	+	1.88484	2.45101	10	10	10	71.3	71.3	71.3	12.784	57174000	21	1.88484	24.8604	23.092	23.2605	21.1456	21.1993	21.5149
P62899;P62899-3;P62899-2	P62899;P62899-3;P62899-2	Large ribosomal subunit protein eL31	RPL31	+	2.11768	3.95283	8	8	8	48	48	48	14.463	26620000	11	2.11768	23.8609	22.8904	21.7832	17.904	19.6712	19.1009
P62910	P62910	Large ribosomal subunit protein eL32	RPL32	+	1.71808	2.0414	9	9	9	66.7	66.7	66.7	15.86	145960000	34	1.71808	26.0367	24.574	24.6155	22.5534	23.2718	23.2768
P62979	P62979	Ubiquitin-ribosomal protein eS31 fusion protein;Ubiquitin;Small ribosomal subunit protein eS31	RPS27A	+	1.30186	1.89856	7	7	7	36.5	36.5	36.5	17.965	28920000	16	1.30186	23.9023	21.7308	22.14	20.3939	20.7909	20.8926
P63261;P60709;P68133;P62736;P63267;P68032;Q6S8J3;A5A3E0;P0CG38;P0CG39;P63267-2	P63261;P60709;P68133;P62736;P63267;P68032	Actin, cytoplasmic 2;Actin, cytoplasmic 2, N-terminally processed;Actin, cytoplasmic 1;Actin, cytoplasmic 1, N-terminally processed;Actin, alpha skeletal muscle;Actin, alpha skeletal muscle, intermediate form;Actin, aortic smooth muscle;Actin, aortic smooth muscle, intermediate form;Actin, gamma-enteric smooth muscle;Actin, gamma-enteric smooth muscle, intermediate form;Actin, alpha cardiac muscl…	ACTG1;ACTB;ACTA1;ACTA2;ACTG2;ACTC1	+	1.67922	-2.50276	5	5	5	22.9	22.9	22.9	41.792	1525400000	26	1.67922	26.9304	24.8109	26.6642	28.4076	28.6928	28.8135
P68363;P68363-2;Q71U36;P68366;Q71U36-2;P68366-2;P0DPH8;P0DPH7;Q9BQE3;Q6PEY2;Q9NY65;Q9NY65-2;P0DPH7-2	P68363;P68363-2;Q71U36;P68366;Q71U36-2;P68366-2;P0DPH8;P0DPH7	Tubulin alpha-1B chain;Detyrosinated tubulin alpha-1B chain;Tubulin alpha-1A chain;Detyrosinated tubulin alpha-1A chain;Tubulin alpha-4A chain;Tubulin alpha-3D chain;Detyrosinated tubulin alpha-3D chain;Tubulin alpha-3C chain;Detyrosinated tubulin alpha-3C chain	TUBA1B;TUBA1A;TUBA4A;TUBA3D;TUBA3C	+	1.50303	-3.9687	5	5	5	22	22	22	50.151	37950000	6	1.50303	21.5939	18.1196	18.3541	22.359	23.7267	23.888
P68371;P07437;P04350;Q9BVA1;Q13885;Q9BUF5;Q3ZCM7;A6NNZ2	P68371;P07437;P04350;Q9BVA1;Q13885;Q9BUF5	Tubulin beta-4B chain;Tubulin beta chain;Tubulin beta-4A chain;Tubulin beta-2B chain;Tubulin beta-2A chain;Tubulin beta-6 chain	TUBB4B;TUBB;TUBB4A;TUBB2B;TUBB2A;TUBB6	+	2.05097	-4.19415	7	7	5	32.6	32.6	26.5	49.83	427050000	36	2.05097	23.3051	21.3335	23.151	25.5675	27.4553	27.3493
P82675;P82675-2	P82675;P82675-2	Small ribosomal subunit protein uS5m	MRPS5	+	2.52769	-5.88597	1	1	1	3.3	3.3	3.3	48.006	69004000	3	2.52769	19.9201	17.0944	18.386	23.5458	24.6819	24.8308
Q00577;Q9UJV8;Q9UJV8-2	Q00577	Transcriptional activator protein Pur-alpha	PURA	+	3.51735	-7.15316	5	2	2	20.2	13.7	13.7	34.91	26999000	8	3.51735	16.1389	14.8452	16.7324	22.6171	23.4828	23.076
Q02878	Q02878	Large ribosomal subunit protein eL6	RPL6	+	2.21185	-1.83972	13	13	13	50	50	50	32.728	916070000	51	2.21185	26.0216	25.6281	26.1669	27.1725	28.1814	27.9819
Q12849;Q12849-5	Q12849;Q12849-5	G-rich sequence factor 1	GRSF1	+	1.90195	-8.05849	10	10	10	36.5	36.5	36.5	53.126	787940000	33	1.90195	23.1876	16.9832	19.153	26.9784	28.1204	28.4007
Q12905	Q12905	Interleukin enhancer-binding factor 2	ILF2	+	1.72405	-5.551	2	2	2	14.1	14.1	14.1	43.062	79807000	8	1.72405	21.7648	16.9486	18.303	24.1231	24.5599	24.9864
Q13310;Q13310-2;Q13310-3	Q13310;Q13310-2;Q13310-3	Polyadenylate-binding protein 4	PABPC4	+	3.17709	-7.75629	8	8	3	19.7	19.7	12	70.782	202630000	16	3.17709	19.2111	18.4913	16.7825	25.1864	26.392	26.1753
Q15029;Q15029-2;Q15029-3	Q15029;Q15029-2;Q15029-3	116 kDa U5 small nuclear ribonucleoprotein component	EFTUD2	+	3.56847	-3.44101	4	4	4	7.8	7.8	7.8	109.43	113630000	11	3.56847	21.4431	22.0941	21.2424	24.8029	25.2233	25.0764
Q16540	Q16540	Large ribosomal subunit protein uL23m	MRPL23	+	1.55814	-6.04035	4	4	4	22.9	22.9	22.9	17.781	75432000	8	1.55814	15.12	19.1874	19.2763	21.7072	25.5502	24.4473
Q6FI13;Q16777	Q6FI13;Q16777	Histone H2A type 2-A;Histone H2A type 2-C	H2AC18;H2AC20	+	3.5594	9.42251	10	2	2	76.9	29.2	29.2	14.095	829370000	7	3.5594	28.3936	27.9088	27.7436	19.3907	19.3146	17.0732
Q7L2E3;Q7L2E3-2;Q7L2E3-3	Q7L2E3;Q7L2E3-2;Q7L2E3-3	ATP-dependent RNA helicase DHX30	DHX30	+	1.32487	-4.50872	4	4	4	7.1	7.1	7.1	133.94	497040000	24	1.32487	24.4563	19.5367	23.678	26.1571	27.5497	27.4903
Q8IY81	Q8IY81	pre-rRNA 2-O-ribose RNA methyltransferase FTSJ3	FTSJ3	+	1.38089	1.8814	2	2	2	3.2	3.2	3.2	96.557	158180000	13	1.38089	25.5673	25.1114	25.006	22.4317	23.1004	24.5085
Q8WXX5	Q8WXX5	DnaJ homolog subfamily C member 9	DNAJC9	+	1.98042	-3.93092	1	1	1	8.8	8.8	8.8	29.909	27543000	6	1.98042	20.648	18.8496	17.8923	22.6488	23.6667	22.8673
Q96C86	Q96C86	m7GpppX diphosphatase	DCPS	+	4.29008	-10.5352	6	6	6	17.2	17.2	17.2	38.608	2553200000	194	4.29008	18.3946	19.3137	19.1272	30.4692	29.1029	28.8691
Q96EY7;Q96EY7-2	Q96EY7;Q96EY7-2	Small ribosomal subunit protein mS39	PTCD3	+	2.09922	-9.14446	4	4	4	12	12	12	78.549	308530000	11	2.09922	20.3814	14.5527	16.5793	24.8436	27.1086	26.9945
Q96Q89;Q96Q89-4;Q96Q89-3;Q96Q89-2	Q96Q89;Q96Q89-4;Q96Q89-3;Q96Q89-2	Kinesin-like protein KIF20B	KIF20B	+	2.89211	-3.797	2	2	2	1	1	1	210.63	198600000	11	2.89211	22.9196	21.6082	21.6262	25.6686	25.6647	26.2116
Q96QR8	Q96QR8	Transcriptional regulator protein Pur-beta	PURB	+	1.77956	-4.3716	6	6	3	17.6	17.6	10.9	33.24	22031000	7	1.77956	20.106	17.5076	17.1022	21.4833	23.3704	22.9769
Q99880	Q99880	Histone H2B type 1-L	H2BC13	+	3.13997	-3.37087	17	2	0	74.6	22.2	0	13.952	1462500000	11	3.13997	24.8584	25.4811	25.5785	29.117	28.1553	28.7582
Q9BZE1	Q9BZE1	Large ribosomal subunit protein mL37	MRPL37	+	3.25411	-5.70352	1	1	1	3.3	3.3	3.3	48.117	169750000	5	3.25411	20.6404	19.647	19.5039	24.7493	26.1133	26.0392
Q9HCC0;Q9HCC0-2	Q9HCC0;Q9HCC0-2	Methylcrotonoyl-CoA carboxylase beta chain, mitochondrial	MCCC2	+	1.87271	-10.3463	5	5	5	19.4	19.4	19.4	61.332	482340000	10	1.87271	19.7716	12.0263	18.7507	26.7984	27.7812	27.0081
Q9NRR5;Q9UHD9;Q9UMX0;Q9UMX0-3;Q9UMX0-2	Q9NRR5;Q9UHD9;Q9UMX0;Q9UMX0-3;Q9UMX0-2	Ubiquilin-4;Ubiquilin-2;Ubiquilin-1	UBQLN4;UBQLN2;UBQLN1	+	3.56039	6.11851	1	1	1	3.3	3.3	3.3	63.852	154520000	7	3.56039	26.3486	25.2113	24.8489	18.8882	19.6537	19.5115
Q9P015	Q9P015	Large ribosomal subunit protein uL15m	MRPL15	+	1.58468	-4.80119	2	2	2	11.8	11.8	11.8	33.419	44613000	6	1.58468	20.6615	16.3266	19.5907	23.5358	24.557	22.8897
Q9Y676	Q9Y676	Small ribosomal subunit protein mS40	MRPS18B	+	2.46387	-5.90513	1	1	1	9.3	9.3	9.3	29.395	46140000	3	2.46387	19.4876	16.8337	17.1931	22.8188	24.2789	24.1322
Q9BVP2;Q9BVP2-2	Q9BVP2;Q9BVP2-2	Guanine nucleotide-binding protein-like 3	GNL3	+	1.66559	0.560385	1	1	1	3.8	3.8	3.8	61.992	282610000	6	1.66559	25.9691	25.7694	25.4606	25.1206	25.147	25.2504
O00425;O00425-2	O00425;O00425-2	Insulin-like growth factor 2 mRNA-binding protein 3	IGF2BP3		1.27889	-5.63115	4	4	4	14.2	14.2	14.2	63.704	47136000	5	1.27889	20.0889	14.9191	17.0341	23.8654	20.2008	24.8693
P05386;P05386-2	P05386;P05386-2	Large ribosomal subunit protein P1	RPLP1		1.18231	-4.1508	2	2	1	43	43	28.1	11.514	421770000	8	1.18231	24.2472	19.4585	24.5195	26.5996	27.1096	26.9684
P46087;P46087-3;P46087-2;P46087-4	P46087;P46087-3;P46087-2;P46087-4	Probable 28S rRNA (cytosine(4447)-C(5))-methyltransferase	NOP2		1.20386	-5.40796	1	1	1	3.3	3.3	3.3	89.301	22029000	4	1.20386	20.6336	13.4164	17.6824	22.1461	22.7878	23.0224
P62854;Q5JNZ5	P62854	Small ribosomal subunit protein eS26	RPS26		1.25912	-1.85332	5	5	5	47	47	47	13.015	1039600000	34	1.25912	27.1081	25.582	25.39	27.0276	28.3264	28.2861
P62995;P62995-3	P62995;P62995-3	Transformer-2 protein homolog beta	TRA2B		1.20603	-4.5067	5	5	5	31.2	31.2	31.2	33.665	50951000	9	1.20603	19.9199	16.9425	17.65	20.1746	25.3899	22.468
Q13509;Q13509-2	Q13509;Q13509-2	Tubulin beta-3 chain	TUBB3		1.20377	-3.82868	4	2	2	19.3	13.3	13.3	50.432	180770000	10	1.20377	22.5703	19.1582	22.5508	23.3192	26.0392	26.4069
O43390;O43390-4;O43390-3;O43390-2	O43390;O43390-4;O43390-3;O43390-2	Heterogeneous nuclear ribonucleoprotein R	HNRNPR		0.724163	-0.641629	1	1	1	3.2	3.2	3.2	70.942	68139000	6	0.724163	23.2701	23.4509	22.3702	23.2968	23.6302	24.089
O43795;O43795-2	O43795;O43795-2	Unconventional myosin-Ib	MYO1B		1.0959	2.39709	2	2	2	4	4	4	131.98	29526000	5	1.0959	22.9626	23.5097	22.0326	19.2881	22.2872	19.7385
O75367-1;O75367-3;O75367	O75367-1;O75367-3;O75367	Core histone macro-H2A.1	MACROH2A1		1.07682	-4.55974	3	3	3	20.7	20.7	20.7	39.617	104530000	8	1.07682	22.4227	16.3582	22.1683	25.2478	24.8161	24.5645
O75934	O75934	Pre-mRNA-splicing factor SPF27	BCAS2		0.0724796	0.632716	2	2	2	18.2	18.2	18.2	26.131	32045000	5	0.0724796	23.5121	15.7058	22.9704	23.5	17.759	19.0311
P05141	P05141	ADP/ATP translocase 2;ADP/ATP translocase 2, N-terminally processed	SLC25A5		0.459308	-2.68098	1	1	1	7.4	7.4	7.4	32.852	28569000	3	0.459308	19.8858	15.333	22.9384	19.6633	23.0112	23.5256
P06748;P06748-2;P06748-3	P06748;P06748-2;P06748-3	Nucleophosmin	NPM1		0.85085	1.68401	18	18	18	70.1	70.1	70.1	32.575	706530000	78	0.85085	28.1579	26.9866	26.4515	24.0318	25.9022	26.6101
P07910;P07910-2;P07910-4;O60812;B7ZW38;B2RXH8;P0DMR1;P07910-3	P07910;P07910-2;P07910-4;O60812;B7ZW38;B2RXH8;P0DMR1;P07910-3	Heterogeneous nuclear ribonucleoproteins C1/C2;Heterogeneous nuclear ribonucleoprotein C-like 1;Heterogeneous nuclear ribonucleoprotein C-like 3;Heterogeneous nuclear ribonucleoprotein C-like 2;Heterogeneous nuclear ribonucleoprotein C-like 4	HNRNPC;HNRNPCL1;HNRNPCL3;HNRNPCL2;HNRNPCL4		0.408244	-0.78309	4	4	4	13.7	13.7	13.7	33.67	24536000	16	0.408244	22.7316	20.7416	20.4653	21.3169	22.5561	22.4148
Q71UI9;P0C0S5;Q71UI9-4;Q71UI9-2;Q71UI9-3	Q71UI9;P0C0S5;Q71UI9-4;Q71UI9-2	Histone H2A.V;Histone H2A.Z	H2AZ2;H2AZ1		0.927322	3.72311	4	3	3	60.9	53.9	53.9	13.509	59545000	5	0.927322	24.1294	21.4703	24.9181	17.2866	22.651	19.4109
P10412;Q02539;P22492	P10412;Q02539	Histone H1.4;Histone H1.1	H1-4;H1-1		0.335844	-0.626033	11	5	1	37	21.9	9.6	21.865	99683000	32	0.335844	24.8551	22.3872	23.1269	23.6059	24.3573	24.2841
P10599;P10599-2	P10599;P10599-2	Thioredoxin	TXN		0.700302	-2.8159	1	1	1	19	19	19	11.737	30671000	4	0.700302	22.0538	18.8806	17.6214	24.0261	19.8388	23.1386
P15880	P15880	Small ribosomal subunit protein uS5	RPS2		0.543116	-1.60762	5	5	5	22.5	22.5	22.5	31.324	13304000	5	0.543116	21.0872	18.1099	19.8495	19.3262	22.3171	22.2262
P16104	P16104	Histone H2AX	H2AX		0.268081	0.4796	7	1	0	59.4	25.9	0	15.144	28166000	4	0.268081	22.2584	22.6634	22.0244	22.0225	22.9279	20.5569
P16401	P16401	Histone H1.5	H1-5		0.251601	-0.73945	12	12	6	38.1	38.1	23.5	22.58	48716000	25	0.251601	24.289	20.7467	21.2434	22.436	23.5592	22.5023
P16403	P16403	Histone H1.2	H1-2		0.472851	-1.71517	11	1	1	38	9.9	9.9	21.364	22233000	4	0.472851	18.5915	19.2953	22.7327	22.3792	23.2255	20.1603
P18621;P18621-3;P18621-2	P18621;P18621-3;P18621-2	Large ribosomal subunit protein uL22	RPL17		0.202226	0.737862	6	6	6	38.6	38.6	38.6	21.397	14008000	5	0.202226	23.2383	19.0734	20.2654	18.8832	21.1757	20.3046
P26373;P26373-2	P26373;P26373-2	Large ribosomal subunit protein eL13	RPL13		0.373882	-1.12922	10	10	10	43.1	43.1	43.1	24.261	53842000	33	0.373882	23.912	19.751	22.6354	22.6365	23.5455	23.5041
P27635;Q96L21	P27635;Q96L21	Large ribosomal subunit protein uL16;Ribosomal protein uL16-like	RPL10;RPL10L		0.298325	-0.735179	6	6	6	35.5	35.5	35.5	24.577	39582000	20	0.298325	22.5558	20.2948	23.0871	21.74	23.5035	22.8997
P30050;P30050-2	P30050	Large ribosomal subunit protein uL11	RPL12		0.000214769	-0.00235017	5	5	5	35.8	35.8	35.8	17.818	21397000	8	0.000214769	22.9486	13.1215	23.0837	17.0142	21.0873	21.0593
P31943	P31943	Heterogeneous nuclear ribonucleoprotein H;Heterogeneous nuclear ribonucleoprotein H, N-terminally processed	HNRNPH1		0.241632	-1.57965	5	5	4	20	20	17.8	49.229	26786000	13	0.241632	23.1711	15.2414	22.1271	22.4766	20.4005	22.4015
P35232	P35232	Prohibitin 1	PHB1		0.790198	-2.88418	3	3	3	16.5	16.5	16.5	29.804	23530000	9	0.790198	20.6263	16.3522	21.7521	21.7494	22.6703	22.9634
P36578	P36578	Large ribosomal subunit protein uL4	RPL4		0.317232	0.692496	25	25	25	65.3	65.3	65.3	47.697	153210000	68	0.317232	26.0597	23.1196	24.6013	23.3558	24.0632	24.2842
P37108	P37108	Signal recognition particle 14 kDa protein	SRP14		0.362873	-1.11525	2	2	2	14.7	14.7	14.7	14.57	119460000	5	0.362873	23.9232	24.8831	20.9158	23.4331	24.9286	24.7061
P38919	P38919	Eukaryotic initiation factor 4A-III;Eukaryotic initiation factor 4A-III, N-terminally processed	EIF4A3		0.651544	-0.585612	1	1	1	3.4	3.4	3.4	46.871	4008300	4	0.651544	19.8246	19.4625	18.7329	19.5372	20.3905	19.8492
P39023;Q92901	P39023	Large ribosomal subunit protein uL3	RPL3		0.8973	-0.857484	23	23	23	60.3	60.3	60.3	46.108	628680000	102	0.8973	26.7443	26.1494	25.391	26.5433	27.0557	27.2582
P40429;Q6NVV1	P40429	Large ribosomal subunit protein uL13	RPL13A		0.276516	0.207499	10	10	10	39.4	39.4	39.4	23.577	269240000	33	0.276516	25.852	25.5813	25.0299	25.0189	25.1969	25.625
P42766	P42766	Large ribosomal subunit protein uL29	RPL35		0.604615	1.81367	7	7	7	38.2	38.2	38.2	14.551	51079000	18	0.604615	24.8006	22.7304	21.8356	19.2741	22.2771	22.3744
P46776	P46776	Large ribosomal subunit protein uL15	RPL27A		0.0217473	0.0352529	5	5	5	30.4	30.4	30.4	16.561	41547000	21	0.0217473	23.47	21.8458	22.5974	22.3784	23.1378	22.2912
P46778	P46778	Large ribosomal subunit protein eL21	RPL21		0.25165	0.877937	12	12	12	55	55	55	18.565	56029000	24	0.25165	24.5327	21.7375	22.8695	19.9383	23.0957	23.4718
P46781	P46781	Small ribosomal subunit protein uS4	RPS9		0.458273	-2.7127	5	5	5	35.1	35.1	35.1	22.591	84385000	14	0.458273	23.0035	16.7137	22.4958	20.3318	25.2791	24.7403
P46782	P46782	Small ribosomal subunit protein uS7;Small ribosomal subunit protein uS7, N-terminally processed	RPS5		0.825773	-4.51389	1	1	1	7.4	7.4	7.4	22.876	26014000	4	0.825773	20.3312	13.269	20.6826	22.9513	23.7289	21.1443
P47914	P47914	Large ribosomal subunit protein eL29	RPL29		0.104101	-0.200655	4	4	4	25.2	25.2	25.2	17.752	46521000	12	0.104101	23.7897	21.7809	22.2612	22.342	23.4696	22.6223
P50914	P50914	Large ribosomal subunit protein eL14	RPL14		1.00617	2.97069	2	2	2	10.7	10.7	10.7	23.432	13845000	5	1.00617	23.1569	19.7228	21.7905	16.6991	19.8414	19.2175
P55291	P55291	Cadherin-15	CDH15		0.28249	-1.58697	1	1	1	2.3	2.3	2.3	88.915	355360000	5	0.28249	27.3176	19.6864	25.0519	25.69	25.5479	25.5789
P61254;Q9UNX3	P61254;Q9UNX3	Large ribosomal subunit protein uL24;Ribosomal protein uL24-like	RPL26;RPL26L1		0.106791	0.296559	9	9	9	51	51	51	17.258	51262000	26	0.106791	24.3518	23.0725	21.0497	22.4893	23.0366	22.0583
P61313;P61313-2	P61313;P61313-2	Large ribosomal subunit protein eL15	RPL15		1.27763	-1.18825	16	16	16	61.8	61.8	61.8	24.146	510670000	50	1.27763	25.7386	25.236	25.6477	26.1389	26.5363	27.5119
P61513;A6NKH3	P61513	Large ribosomal subunit protein eL43	RPL37A		0.941694	2.72614	8	8	8	70.7	70.7	70.7	10.275	32353000	17	0.941694	23.7193	23.1583	21.8033	21.4321	17.7101	21.3603
P61927	P61927	Large ribosomal subunit protein eL37	RPL37		0.98676	2.22588	3	3	3	27.8	27.8	27.8	11.078	14083000	10	0.98676	23.2108	21.1393	19.6998	18.6388	19.6185	19.1149
P62081	P62081	Small ribosomal subunit protein eS7	RPS7		0.596725	1.89753	5	5	5	30.4	30.4	30.4	22.127	64290000	12	0.596725	24.4702	23.2046	23.4283	19.172	23.7674	22.4712
P62241	P62241	Small ribosomal subunit protein eS8	RPS8		0.176668	0.505852	11	11	11	60.1	60.1	60.1	24.205	135730000	43	0.176668	25.7082	22.9271	24.2196	22.3469	24.7543	24.2362
P62266	P62266	Small ribosomal subunit protein uS12	RPS23		0.342773	2.68321	7	7	7	46.2	46.2	46.2	15.807	173620000	25	0.342773	25.7275	23.3502	24.9431	15.6654	24.9856	25.3201
P62273;P62273-2	P62273;P62273-2	Small ribosomal subunit protein uS14	RPS29		1.03931	3.87561	3	3	3	33.9	33.9	33.9	6.6767	12356000	8	1.03931	22.9395	20.2008	21.0473	14.5722	18.1467	19.8419
P62277	P62277	Small ribosomal subunit protein uS15	RPS13		0.398021	1.68195	12	12	12	59.6	59.6	59.6	17.222	139790000	32	0.398021	26.3943	21.9665	24.1248	20.0046	24.0074	23.4276
P62424	P62424	Large ribosomal subunit protein eL8	RPL7A		1.1627	-1.02448	12	12	12	43.6	43.6	43.6	29.995	623860000	57	1.1627	26.3509	25.6674	25.8784	26.2666	27.3541	27.3495
P62701;P22090;Q8TD47	P62701;P22090;Q8TD47	Small ribosomal subunit protein eS4, X isoform;Small ribosomal subunit protein eS4, Y isoform 1;Small ribosomal subunit protein eS4, Y isoform 2	RPS4X;RPS4Y1;RPS4Y2		0.0474528	0.396532	3	3	3	17.9	17.9	17.9	29.597	5986200	3	0.0474528	21.8736	14.2013	19.2235	14.6944	20.7115	18.7029
P62750	P62750	Large ribosomal subunit protein uL23	RPL23A		0.778742	-0.961038	9	9	9	61.5	61.5	61.5	17.695	2889800000	51	0.778742	29.1174	27.671	27.7614	28.5208	29.3045	29.6076
P62753	P62753	Small ribosomal subunit protein eS6	RPS6		0.0462491	-0.154382	11	11	11	55	55	55	28.68	124500000	27	0.0462491	24.9588	23.6444	22.9489	22.0494	25.0158	24.9501
P62851	P62851	Small ribosomal subunit protein eS25	RPS25		1.0101	2.50408	3	3	3	25.6	25.6	25.6	13.742	5276500	5	1.0101	21.3916	20.9095	19.0839	16.6245	17.5082	19.74
P62906	P62906	Large ribosomal subunit protein uL1	RPL10A		0.122333	-0.490492	8	8	8	53	53	53	24.831	48519000	12	0.122333	22.4809	19.6971	24.1793	23.3423	21.2888	23.1977
P62917	P62917	Large ribosomal subunit protein uL2	RPL8		0.249338	0.806488	10	10	10	48.6	48.6	48.6	28.024	53085000	23	0.249338	24.1909	20.9618	23.7507	20.5907	23.034	22.8593
P67809;P16989;P16989-2;P16989-3	P67809	Y-box-binding protein 1	YBX1		0.200217	0.80678	5	5	5	42.3	42.3	42.3	35.924	27709000	8	0.200217	23.5822	20.7672	21.2934	22.319	22.4074	18.496
P68431;P84243;Q71DI3;Q16695;Q6NXT2;Q5TEC6	P68431;P84243;Q71DI3;Q16695;Q6NXT2	Histone H3.1;Histone H3.3;Histone H3.2;Histone H3.1t;Histone H3.3C	H3C1;H3-3A;H3C15;H3-4;H3-5		0.838334	-1.60464	6	6	6	48.5	48.5	48.5	15.404	394780000	24	0.838334	26.4251	24.4417	23.4998	26.5569	25.9702	26.6535
P83731	P83731	Large ribosomal subunit protein eL24	RPL24		0.17972	-0.250406	5	5	5	29.9	29.9	29.9	17.779	21375000	15	0.17972	22.3497	21.1089	21.152	21.937	22.2863	21.1385
P83881;Q969Q0	P83881;Q969Q0	Large ribosomal subunit protein eL42;Ribosomal protein eL42-like	RPL36A;RPL36AL		0.283221	0.609727	4	4	4	28.3	28.3	28.3	12.441	7288500	8	0.283221	22.0487	20.222	19.3241	19.2944	20.0483	20.4229
P84098	P84098	Large ribosomal subunit protein eL19	RPL19		0.960945	1.14536	14	14	14	54.1	54.1	54.1	23.466	128340000	45	0.960945	25.7337	24.2123	24.0179	23.265	23.5484	23.7145
Q00325-2	Q00325-2				1.04329	-2.86385	1	1	1	7.5	7.5	7.5	39.958	81799000	5	1.04329	22.9237	22.5463	19.0094	23.731	24.492	24.848
Q02543	Q02543	Large ribosomal subunit protein eL20	RPL18A		0.502292	-3.0018	5	5	5	22.7	22.7	22.7	20.762	81525000	7	0.502292	21.7383	18.8149	18.7732	17.9407	25.394	24.9971
Q07020;Q07020-2	Q07020;Q07020-2	Large ribosomal subunit protein eL18	RPL18		0.00198501	0.00472323	6	6	6	45.2	45.2	45.2	21.634	50297000	17	0.00198501	23.9934	21.8623	22.486	22.4283	22.2291	23.6701
Q08211;Q08211-2	Q08211	ATP-dependent RNA helicase A	DHX9		0.723744	-2.67563	5	5	5	6.5	6.5	6.5	140.96	215140000	18	0.723744	24.8026	19.6317	24.4517	26.1886	25.2645	25.4597
Q16778;P33778;P23527;P06899;Q6DRA6;Q6DN03	Q16778;P33778;P23527;P06899	Histone H2B type 2-E;Histone H2B type 1-B;Histone H2B type 1-O;Histone H2B type 1-J	H2BC21;H2BC3;H2BC17;H2BC11		1.16241	1.98742	17	2	1	83.3	9.5	9.5	13.92	35197000	7	1.16241	24.3246	21.7527	22.2809	21.138	20.7167	20.5412
Q8IUE6	Q8IUE6	Histone H2A type 2-B	H2AC21		0.65302	2.03637	8	1	1	76.9	28.5	28.5	13.995	31866000	5	0.65302	23.26	22.2662	22.6141	18.6297	20.0973	23.3041
Q92522	Q92522	Histone H1.10	H1-10		0.0801283	0.662856	5	5	5	19.2	19.2	19.2	22.487	14405000	10	0.0801283	23.2006	21.815	13.8648	18.9459	18.5383	19.4075
Q93077	Q93077	Histone H2A type 1-C	H2AC6		1.17972	2.17583	11	1	0	77.7	13.8	0	14.105	8615400	3	1.17972	21.9073	21.2418	21.0704	17.5966	19.808	20.2876
Q96HS1;Q96HS1-2	Q96HS1;Q96HS1-2	Serine/threonine-protein phosphatase PGAM5, mitochondrial	PGAM5		0.641517	-3.31841	2	2	2	10.7	10.7	10.7	32.004	317830000	10	0.641517	24.3985	25.9129	18.2954	25.8352	26.3733	26.3537
Q99623;Q99623-2	Q99623;Q99623-2	Prohibitin-2	PHB2		0.0987279	-1.01904	3	3	3	26.8	26.8	26.8	33.296	36704000	4	0.0987279	22.1102	13.746	22.0141	16.2721	19.9195	24.7359
Q9BUJ2;Q9BUJ2-3;Q9BUJ2-4;Q9BUJ2-2	Q9BUJ2;Q9BUJ2-3;Q9BUJ2-4;Q9BUJ2-2	Heterogeneous nuclear ribonucleoprotein U-like protein 1	HNRNPUL1		0.0858758	0.15197	2	2	2	2.5	2.5	2.5	95.737	54716000	8	0.0858758	23.9353	23.0016	22.2313	22.7968	23.6249	22.2906
